# Supplementary material for: Numerous recursive sites contribute to accuracy of splicing in long introns in flies
Source: PLoS Genet. 2018 Aug 27;14(8):e1007588. doi: 10.1371/journal.pgen.1007588 (PMC6110457; doi:10.1371/journal.pgen.1007588)
Supplement: S1 Table — Column 1 –intron: Coordinates of intron containing recursive site, with chr:start-end:strand. Column 2 –gene: FlyBase gene symbol for parent gene. Column 3 –TPM: Gene expression values calculated using kallisto (TPMs). Column 4 –completed_splicing_junction_reads: Number of junction reads supporting completed splicing across the entire intron. Column 5 –recursive_site: Coordinate for the recursive site. Column 6 –method: Method used for identification of the recursive site, where “junction” indicates site identified by either RachetJunction or RachetPair, “sawtooth” indicates site identified by RachetScan, and “both” indicates site identified by both methods. Column 7 –in_duff: Flag indicating the recursive site was identified in the Duff et al. study. Column 8 –high_confidence: Flag indicating the recursive site was identified as a high-confidence site (1) or a medium-confidence site (0). Column 9 –junction_reads: Comma-separated list of the number of junction reads (5'-RS) supporting the recursive site in each timepoint (combined across replicates) [5m, 10m, 20m, total]. Column 10 –spanning_read_pairs: Comma-separated list of number of spanning read-pairs supporting the recursive site in each timepoint (combined across replicates) [5m, 10m, 20m, total]. Column 11 –sawtooth_score: Sawtooth score for the recursive site, as defined in the Methods. Column 12 –mcmc_probability: Probability of this site being a recursive site, as derived from the MCMC sampling procedure integral to the RachetScan method. Column 13 –recursive_index: Recursive index for the recursive site, as defined in the Methods. Column 14 –motif: Sequence found around the recursive site. Column 15 –motif_score. Motif score for the recursive site, as defined in the Methods. Column 16 –downstream_reads: Number of splice junction reads originating from the 3' end of the exon. Column 17 –intron_body_reads: Number of reads in the body of the intron. (TXT) [file pgen.1007588.s007.txt]

intron	gene	TPM	completed_splicing_junction_reads	recursive_site	method	in_duff	high_confidence	junction_reads	spanning_read_pairs	sawtooth_score	mcmc_probability	recursive_index	motif	motif_score	downstream_reads	intron_body_reads
2L:1653835-1690115:+	FBgn0086758	13.61417	1716	1659819	both	0	1	134,83,28,0	92,93,35,0	0.152535057532	0.0948386106706	0.271403610949	GTTTTCTCTTTTTTTTTTTTTGCAGGTAAGCACTGGT	0.952629043898	3,2,1,3,4,0,0,0	194,120,57,0
3L:7974082-8032973:+	FBgn0011817	2.470661	52	7987988	both	1	1	8,11,3,1	10,9,8,0	0.152331877937	0.124796747967	0.962264150943	AATATTTTATTTTCTCTCTTTTTAGGTAAGTTCAATT	0.95245409722	0,0,0,0,0,0,0,0	0,0,0,0
X:3615680-3675686:+	FBgn0086899	64.02302	768	3628509	both	1	1	299,209,80,1	189,106,72,1	0.159767898513	0.998816994136	1.24577373212	AAAAAATAATTCTTTTATTTTGCAGGTGAGTTTTGGA	0.960188412359	0,0,0,0,1,0,0,0	464,317,153,1
3L:3516828-3552785:+	FBgn0005640	34.796518324212	999	3533811	both	1	1	28,27,16,0	14,8,13,1	0.149228515556	0.190064575177	0.108	AATGCTTTTCCATTTTTTATTCCAGGTAAGTTCTTAT	0.949319367761	0,0,0,0,0,0,0,0	0,0,0,0
2R:13163568-13238597:+	FBgn0265487	7.093511	140	13193491	both	1	1	34,24,16,0	15,23,9,0	0.14600655055	0.926227837781	0.86524822695	TTTTGTCTCTTCTATCTATTTTCAGGTAAGTTTCAAT	0.946150204426	0,0,0,0,0,0,0,0	0,0,0,0
2L:13558832-13609789:+	FBgn0259984	80.06195	3450	13594255	both	1	1	284,261,175,16	0,0,0,0	0.145503804561	0.206256358087	0.213561286584	AAACATATTTTTTTATTTTTTTCAGGTAATTTGGTTT	0.945516636759	8,6,0,6,1,6,0,0	382,307,225,13
3R:4906744-5039481:-	FBgn0003165	33.0678823392979	552	4947147	both	1	1	228,172,85,7	334,270,184,1	0.138855570589	0.91041954111	2.31826401447	AATGTATCCTCTCCTTTTCTTTCAGGTAAGTTCAACT	0.938950885819	1,0,1,3,0,0,0,0	639,545,299,7
2R:5503008-5554869:-	FBgn0033438	16.30317	750	5512281	both	1	1	56,51,39,0	58,77,56,0	0.138007795855	0.999638541774	0.450066577896	ATTTCTTTCTCTGCTTTCTTTGCAGGTGAGTTTGCTT	0.938137216182	0,0,0,0,0,0,4,0	625,727,415,26
3L:2796681-2851558:-	FBgn0263392	27.5093	1954	2807829	both	0	1	432,339,206,4	420,326,239,1	0.137949900187	0.121397602652	1.00664961637	ACACTTTTTTCGCTTTCCCTTGCAGGTAAGTTCTGGA	0.938094020125	0,0,0,0,0,0,0,0	0,0,0,0
3L:3723872-3767136:-	FBgn0052264	11.08571	238	3753088	junction	0	1	10,26,7,0	17,21,11,0	0	0	0.389121338912	AAAATTCTTGTTTCTTTCATTGCAGGTGAGTTTTCCC	0.936698581443	0,0,0,0,0,0,0,0	0,0,0,0
3R:5769616-5807999:+	FBgn0267336	1.097899	91	5779494	junction	0	1	4,6,3,0	9,4,3,0	0	0	0.326086956522	CTCCTTTTCACTCTTCTAATTGCAGGTGAGTAATTTC	0.931354701247	0,0,0,0,0,0,0,0	0,0,0,0
3R:24890334-24922952:+	FBgn0039633	7.821959	493	24900684	junction	0	1	284,234,205,14	168,168,101,1	0	0	2.38056680162	ATTTCTTTTTGTTTTGTCTTTTCAGGTATGTAAATAG	0.92814292812	0,0,0,0,0,0,0,0	0,0,0,0
X:19257054-19327185:+	FBgn0031016	1.433463	202	19304191	both	1	1	28,30,2,0	0,0,0,0	0.127323942794	0.1875127525	0.300492610837	CCAACGATTTTTCCTATTTTTGCAGGTAAGAAAACAT	0.927450727428	0,0,0,0,0,0,0,0	0,0,0,0
X:11388032-11444508:+	FBgn0052666	7.98991	176	11402080	both	1	1	24,22,19,0	17,18,14,0	0.127182324404	0.300274921088	0.649717514124	TGTATATTTCTTTGTTTACTTGCAGGTAAGAGATGCC	0.927233199675	0,0,0,0,0,0,0,0	0,0,0,0
3L:10499663-10561227:+	FBgn0052062	8.11753	122	10547321	both	1	1	41,60,29,1	23,27,6,0	0.125435630342	0.12824443082	1.52845528455	TGAATTCATTCTCTATTTCTTTCAGGTATGTTTTGCT	0.925547747906	0,0,0,0,0,0,1,0	60,67,34,1
2R:3629425-3665979:-	FBgn0266526	18.7483	324	3641073	both	1	1	101,70,19,0	111,91,33,0	0.123382368626	0.324987225345	1.31076923077	TTTCACATATTTCTTTTGCTTGCAGGTAAGCTTCTCT	0.923442892839	1,1,1,1,0,1,1,0	188,145,64,1
2L:14636159-14688465:-	FBgn0003016	2.461821	69	14656367	both	1	1	1,3,0,0	4,2,1,0	0.116707709556	0.297261596301	0.171428571429	TACCTTGTTCTTTATCTCATTGCAGGTAAGCAAATAC	0.916791760903	0,0,0,0,0,0,0,0	0,0,0,0
2L:2886578-2946707:+	FBgn0041111	8.487722	170	2907075	both	1	1	64,64,35,0	45,33,30,0	0.150725428277	0.969794213528	1.59064327485	AACTTTTATCTCTTTTTCTTTGCAGGTGAGTCAAACG	0.950953854916	1,4,0,0,0,1,0,0	100,103,55,1
2L:1397252-1419903:-	FBgn0002543	6.47688	1101	1404848	both	1	1	63,49,75,0	81,57,82,0	0.115474738426	0.514750918742	0.370235934664	TTTCCCTTCTTTCTTCTCTTTCTAGGTAAGCAAACAA	0.915524378928	0,0,1,0,0,0,0,0	279,252,344,56
2R:6449695-6498053:+	FBgn0263102	33.94297	858	6467831	both	1	1	214,185,124,43	177,157,110,2	0.115149674056	0.999692858972	1.1792782305	TGACTCTCTATCTTTCTCTTTGCAGGTAAGCCAAGTC	0.915220624955	0,0,0,0,0,0,0,0	0,0,0,0
X:11388032-11444508:+	FBgn0052666	7.98991	176	11416648	both	1	1	17,15,6,1	16,4,6,0	0.15610769682	0.663119845228	0.372881355932	TCGTTTTTCTTTTCTTTTTTTACAGGTAAGCTTTTGC	0.956120507785	0,0,0,0,0,0,0,0	0,0,0,0
3L:514705-539898:-	FBgn0001316	45.0289321	1976	529375	both	1	1	212,169,130,7	449,343,264,0	0.160609061991	0.212909146529	0.796661608498	ATCTCTTTTATTTCTTTCTTTACAGGTGAGTTGAATA	0.960656089301	14,1,12,0,11,0,2,0	269,212,171,6
3R:4906744-5039481:-	FBgn0003165	33.0678823392979	552	4924459	junction	0	1	67,63,73,13	0,0,0,0	0	0	0.392405063291	TTTTCTTTTCATTTTCTCTTTACAGGTAAGTGACGAC	0.96100472619	35,6,62,6,68,9,13,1	158,184,174,22
3L:3769406-3803313:-	FBgn0052264	11.08571	576	3793504	junction	1	1	27,25,22,1	52,48,35,1	0	0	0.367417677643	TTTTGCTTCTTCTCTTCTCTTGCAGGTAAGTTTGACA	0.949569146139	0,0,0,0,0,0,0,0	0,0,0,0
2R:13163568-13238597:+	FBgn0265487	7.093511	140	13203579	both	1	1	24,15,11,0	37,22,14,0	0.148707175565	0.921387813328	0.879432624113	TTTCCTTCTTTTCTATTCTTTGCAGGTGAGTGTACTA	0.948833864453	0,0,0,0,0,0,0,0	0,0,0,0
2L:2890916-2946707:+	FBgn0041111	8.487722	170	2924913	junction	0	1	40,17,20,0	12,19,12,0	0	0	0.707602339181	TCGAATTCACTTCTTTTCTTTGCAGGTGAGTTCAAAA	0.945744344216	0,0,0,0,0,0,0,0	0,0,0,0
3L:2729469-2766257:-	FBgn0052296	8.022603	869	2738321	both	1	1	126,80,30,1	106,85,33,1	0.142479537039	0.696974335425	0.532183908046	ATTTTTTCTTTTTGTATCTTTGCAGGTGAGTTTCCTT	0.943652107589	0,0,0,3,3,0,0,0	170,109,47,1
X:10413810-10469422:-	FBgn0085443	28.37552	572	10444513	both	0	1	22,21,5,0	39,23,12,0	0.142884338004	0.968174024859	0.214659685864	GCTCTCTTTCTTCTTATTTTTCCAGGTGAGTTATCCA	0.943021586175	0,0,0,0,0,0,0,0	0,0,0,0
3L:16415746-16478535:+	FBgn0053158	16.7423	381	16441539	both	0	1	24,27,18,0	51,29,21,0	0.142897173524	0.122812372812	0.447643979058	TAGCTTAATTCTTTTCTCATTTCAGGTAAGTCCAGGC	0.942995263049	0,0,0,0,1,0,0,0	61,46,34,0
2R:18387241-18422349:-	FBgn0003175	11.144003	157	18394182	both	1	1	54,37,24,0	43,29,16,0	0.138754219331	0.162071250191	1.29113924051	TTTTCCTCTTTTTTGTTTCTTGCAGGTGAGTGTTCCG	0.938800027362	0,0,0,0,0,0,0,0	0,0,0,0
3R:26105969-26134872:+	FBgn0010113	9.978538	1454	26115724	both	1	1	106,95,63,0	107,76,60,0	0.138529422986	0.0800549646293	0.349140893471	AATATATTTCCACATTTCTTTGCAGGTAAGTGAAGAA	0.9385896932	0,0,0,0,0,0,0,0	0,0,0,0
3R:7419488-7445425:-	FBgn0051363	514.43	10527	7442792	both	1	1	928,747,599,3	1419,1122,942,1	0.17321703169	0.231145038168	0.547302431611	TTGTTTTTTTTTTCTCTTTTTGCAGGTAAGTTCATGA	0.973406894281	0,0,0,1,0,1,4,1	7557,5594,4159,37
3R:27784849-27805244:-	FBgn0011224	16.00961	295	27795507	junction	0	1	110,112,76,25	44,43,31,2	0	0	1.5	TTTCGTTTCTCTCTTCTGCTTTCAGGTAAGTTTGCAC	0.937899245704	91,14,79,9,69,19,31,1	177,164,130,37
3L:5212385-5269254:-	FBgn0052423	103.5044	75	5248110	both	1	1	24,12,1,0	16,14,6,0	0.110070711006	0.0902209804418	0.973684210526	TTTTTCCAATTTTCTTTCGTTTTAGGTAAGTCAACAT	0.910105764604	0,0,0,0,0,0,0,0	0,0,0,0
3L:7974082-8032973:+	FBgn0011817	2.470661	52	8010683	both	1	1	4,5,1,0	9,8,2,0	0.109678891719	0.384298780487	0.566037735849	TCCCCCTCTTTCATTTTCGTTGCAGGTAAGCAAAAAT	0.909954040565	0,0,0,0,0,0,0,0	0,0,0,0
3R:22625202-22652296:+	FBgn0262473	4.075966	158	22632078	junction	0	1	38,17,8,0	10,8,14,0	0	0	0.603773584906	TCCTTTTTTTTCTATATATTTGCAGGTAAGCAGAAGC	0.933219647211	1,0,2,2,1,1,0,0	63,43,30,0
3R:5769616-5807999:+	FBgn0267336	1.097899	91	5788323	both	1	1	11,10,1,0	6,7,5,0	0.132217537272	0.117769539384	0.445652173913	TCCATTTTCTTTTGTCCCATTTCAGGTGAGTTTCCCC	0.932307213333	0,0,0,0,0,0,0,0	0,0,0,0
X:14735052-14818257:+	FBgn0264078	75.7042	1002	14755234	both	1	1	105,102,61,2	125,132,130,1	0.135235686178	1	0.65702891326	TCCTCTTTTTTCTTTGTATTTACAGGTGAGTGAGTGG	0.945120692338	0,0,0,0,0,0,0,0	0,0,0,0
2R:13163568-13238597:+	FBgn0265487	7.093511	140	13183339	both	0	1	29,10,5,0	26,14,9,0	0.144330954782	0.146678214795	0.666666666667	AAATCATATTTTCTTCTTTTTTCAGGTATGTACATTT	0.944407040779	0,0,0,0,0,0,0,0	0,0,0,0
3L:8821603-8870256:+	FBgn0263930	12.2653	556	8843687	both	1	1	44,32,12,0	22,23,15,0	0.1075855601	0.934826780453	0.26750448833	CTTAATTTCTTTTCTTTCGTTACAGGTAAGGGGCACC	0.90772174884	0,0,0,0,0,0,0,0	0,0,0,0
3R:21183838-21222433:-	FBgn0004509	11.1523789	299	21212901	both	0	1	40,25,15,2	52,32,16,1	0.129988522229	0.945961319682	0.613333333333	TTGCGTTTTCTCTCTTGTTTTTCAGGTAAGCAACCAG	0.930129302658	0,0,0,0,0,0,0,0	0,0,0,0
2L:9191813-9233986:+	FBgn0041092	21.39135	1718	9214463	both	1	1	74,46,42,6	67,50,26,0	0.129558500256	0.278831968256	0.1815008726	AATATAATCCCTTCTTTCTTTGCAGGTAAGCAAACTT	0.929611584906	0,0,0,0,0,0,0,0	0,0,0,0
3L:14626482-14657394:+	FBgn0041604	1.895878	47	14637784	both	1	1	6,8,1,0	2,0,3,0	0.129333105191	0.195833757767	0.4375	TAATTTTCTTTTGCTCTCATTACAGGTAAGTTCCCAG	0.929432008883	0,0,0,0,0,0,0,0	0,0,0,0
2L:13558832-13609789:+	FBgn0259984	80.06195	3450	13578200	junction	0	1	515,467,291,4	0,0,0,0	0	0	0.370327441321	TTTATTTTTCGTCTTCTCTTTACAGGTGAGTGCTCGG	0.927920402066	1,7,11,8,1,3,0,0	653,585,361,5
2L:163001-175359:+	FBgn0016977	18.17379	1237	175360	junction	0	1	230,250,232,14	189,181,171,3	0	0	1.02665589661	TTATTTTCATTTTTTTTATTTATAGGTGCGTATCCTT	0.927271354025	133,110,189,128,174,151,28,2	724,808,749,46
X:13795676-13861302:-	FBgn0267033	3.349466	352	13823208	both	1	1	50,32,9,0	59,38,11,0	0.104915684182	0.131352698784	0.56657223796	TCTCTTCATTGCCTTTTCGTTGCAGGTGAGTTCTATG	0.90499885631	0,0,0,0,0,0,0,0	0,0,0,0
X:19257054-19327185:+	FBgn0031016	1.433463	202	19292535	junction	0	1	24,10,5,0	0,0,0,0	0	0	0.197044334975	TTCTTTTTTTTCTTCTCTATTTCAGGTAAGCCGCGCT	0.923443897882	0,0,0,1,1,0,1,0	27,15,8,1
X:13795676-13861302:-	FBgn0267033	3.349466	352	13847259	both	0	1	51,36,11,2	70,50,24,1	0.103032800848	0.404910485934	0.696883852691	TCCCTCTCTCTTTCTCTCGTTGCAGGTGAGTGGCGCT	0.903071152694	0,0,0,0,0,0,2,0	369,247,168,9
X:737207-787254:-	FBgn0264449	1.108117	42	770636	both	0	1	5,0,1,0	5,1,1,0	0.122333475319	0.192012990308	0.325581395349	GAATTTTTCCTCTGTTCTCTTGCAGGTGAGTCTTTTA	0.922366016488	0,0,0,0,0,0,0,0	0,0,0,0
X:9277398-9366031:-	FBgn0261260	7.743512	221	9287799	both	1	1	15,12,3,1	6,8,8,1	0.121758716626	0.388636711379	0.247747747748	TATATTTTGTTCATTCTCTTTGCAGGTAAGCACAATT	0.921807422354	0,0,0,0,0,0,0,0	0,0,0,0
3L:19004158-19037403:-	FBgn0002945	3.397837875	633	19018735	both	1	1	76,78,30,5	117,92,62,0	0.121013211663	0.288811795316	0.727129337539	CAACCCTTTTCTCTTTTCCTTGCAGGTGTGTACCGAA	0.921074015629	0,0,1,0,0,1,0,0	133,123,65,4
3R:10277728-10306363:-	FBgn0086901	20.36811	1419	10301039	both	1	1	147,190,170,7	180,218,241,2	0.100773977004	0.13373040114	0.814084507042	AATTTTATTCATTCTTTTCTTGCAGGTTGGTGACTTT	0.900873127161	2,0,4,3,6,0,0,0	109,136,147,9
3R:22303526-22357834:-	FBgn0039431	14.49358	976	22332309	both	1	1	114,91,66,0	103,93,66,0	0.119130580568	0.100020580366	0.546571136131	TCCTAAACATTTTCTTTCTTTTCAGGTAACTTTCACG	0.919249206544	0,0,0,0,0,0,0,0	0,0,0,0
2L:12477166-12536274:-	FBgn0259176	87.96403	377	12484860	both	1	1	123,72,12,1	97,56,28,1	0.160107044295	1	1.03439153439	ATGATTTTTCTCTTTTCCTTTGCAGGTGAGTTTTATT	0.960156823528	1,1,0,0,1,0,0,0	473,269,119,1
3L:6555518-6583702:+	FBgn0042185	14.49301	235	6574575	both	0	1	28,16,47,1	6,10,18,0	0.150300759662	0.0811058034353	0.53813559322	TACACTTTTACTCTTTTATTTACAGGTGAGTTGACAG	0.950473604384	0,0,0,0,2,1,2,0	122,105,156,6
2R:13163568-13238597:+	FBgn0265487	7.093511	140	13220080	both	1	1	30,16,26,1	26,19,18,0	0.11852271576	0.0969023843488	0.971631205674	TATTTATTCATTCTTCTATTTCCAGGTAAATTTCAAG	0.918624908426	0,0,0,0,0,0,0,0	0,0,0,0
X:13795676-13861302:-	FBgn0267033	3.349466	352	13809382	junction	0	1	32,7,7,0	59,26,21,0	0	0	0.43342776204	TCTTTTTTTTTTTTTTGTCTTGCAGGTGAGTTATTTC	0.962784520897	1,0,1,1,0,0,0,0	63,26,21,0
3R:4906744-5039481:-	FBgn0003165	33.0678823392979	552	4957139	both	1	1	247,262,175,8	295,310,285,2	0.163203201126	0.466349839031	2.86618444846	TTTATTTCCTTTCTTTTCTTTGCAGGTAAGTTTTATC	0.96332651727	25,17,18,13,12,7,6,2	947,841,620,19
2R:11778785-11809143:-	FBgn0264089	34.98631	942	11794738	junction	0	1	75,54,52,4	93,65,53,2	0	0	0.423117709438	TTTATTACCCTTTATTTATTTGCAGGTATGTTGAAGA	0.918296103837	2,3,2,2,7,6,1,1	133,87,88,5
2L:14611916-14636078:-	FBgn0003016	2.461821	35	14627054	both	1	1	9,4,4,1	8,4,6,1	0.164165851965	0.145714865962	1.05555555556	TTTCAAATATTTTCTTTTCTTTCAGGTGAGTTAAGAC	0.964327372532	0,0,0,0,0,0,0,0	0,0,0,0
2L:9127466-9154657:+	FBgn0052982	5.1248	59	9148754	junction	0	1	9,5,5,0	1,6,4,0	0	0	0.516666666667	ACAAAGTGTTTCTTTCTCTTTCCAGGTGAGTTGCAAC	0.918120179749	1,0,1,1,3,3,0,0	17,14,15,0
3L:22333741-22399991:-	FBgn0004449	37.94092	468	22392830	both	1	1	177,104,47,1	134,78,40,0	0.164943233674	0.150939542483	1.24093816631	AAATTTTTTTTTTCTTCTATTACAGGTGAGTAACTGA	0.965019433308	0,0,0,0,0,0,0,0	0,0,0,0
3L:17986096-18051336:-	FBgn0000568	17.748711	38	18014771	sawtooth	0	1	1,0,1,0	0,0,0,0	0.146614273444	0.352347091256	0.0769230769231	TATCAAATATTTATTCTACTTTCAGGTAAGTCAACTG	0.946685335991	0,0,0,0,0,0,0,0	0,0,0,0
3R:15332801-15380538:+	FBgn0260003	19.84272	790	15353252	both	0	1	44,44,26,4	32,43,20,0	0.125085842451	0.125612244898	0.270543615676	ATTTAAATCCTTATTTCTCTTGCAGGTATGTACACCC	0.925174853056	0,0,0,0,0,0,0,0	0,0,0,0
2L:8564296-8631025:+	FBgn0011259	1.399959	55	8589390	both	1	1	4,3,1,0	9,3,3,0	0.117637583963	0.115065001275	0.428571428571	ATTGTTTCATTTCTATTTCTTTTAGGTAAGCTGAATT	0.917675499609	0,0,0,0,0,0,0,0	0,0,0,0
3L:5163540-5212049:-	FBgn0052423	103.5044	68	5193466	junction	0	1	4,7,2,1	3,3,3,0	0	0	0.347826086957	ATTTGTATATTTCTTTTCTTTTTAGGTAAGTTTTCTA	0.96324517603	0,0,0,0,1,0,2,0	8,8,3,2
2L:12458223-12477114:-	FBgn0259176	87.96403	1050	12468417	both	1	1	93,85,46,4	33,22,14,0	0.117115983874	0.0998064976067	0.283539486204	TCTATTCTGCTTCTTCTCTTTGCAGGTAAGCAAAACA	0.917199323158	0,0,0,0,0,0,0,0	0,0,0,0
3L:21376184-21404628:+	FBgn0261258	2.400854	11	21385431	both	1	1	1,3,0,0	4,4,3,0	0.154171540578	0.271995011173	1.33333333333	CCCTTTTCTTTATTTCCCTTTGCAGGTAAGTTCCCAG	0.954232476397	0,0,0,0,0,0,0,0	0,0,0,0
3R:27707593-27784756:-	FBgn0011224	16.00961	357	27747396	junction	0	1	33,14,16,1	26,14,13,0	0	0	0.329608938547	ATTTCATTTCTCTATTTTGTTGCAGGTAAGGATCGAC	0.91652257848	2,0,1,1,1,1,3,0	38,17,23,3
X:2536126-2563944:+	FBgn0003371	46.3104007	670	2539408	junction	0	1	120,85,46,1	49,30,25,0	0	0	0.532041728763	ATTTTCTTCTTCATTTTCTTTCCAGGTAAGTTGACTA	0.941679965505	0,0,0,0,0,0,0,0	0,0,0,0
3R:16079575-16113669:+	FBgn0262582	21.83422	1408	16099980	both	0	1	222,170,80,0	209,174,106,0	0.122819639805	0.0808322311528	0.682753726047	TTTCTTCTTTCTCCTTATTTTTCAGGTATGTACACCA	0.922917005332	2,0,0,0,1,1,1,0	550,384,192,1
2R:8417331-8444076:+	FBgn0011592	7.83553	592	8429329	both	1	1	112,81,46,0	36,24,7,0	0.122780961973	0.195836110969	0.517706576728	CGCTTTTCTCCATTCTCCTTTGCAGGTGAGTGCACAG	0.92287045469	0,0,1,0,1,0,0,0	182,129,90,3
3R:15764178-15831956:-	FBgn0038755	6.03274	259	15784556	both	1	1	32,13,3,0	31,16,11,0	0.113923828046	0.175336892957	0.411538461538	GCTATCTATTTTACTTTCTTTGCAGGTATGCATCCGA	0.914007867412	1,2,0,0,0,1,1,0	94,51,29,1
2L:12477166-12536274:-	FBgn0259176	87.96403	377	12520176	both	0	1	98,94,40,4	54,62,33,2	0.142324213847	1	1.02645502646	TAAATTCTTCTTCTTTTATTTTCAGGTAAGCAAGCGA	0.942325057396	0,0,0,0,0,0,0,0	0,0,0,0
3L:11520442-11554993:-	FBgn0259481	45.45796	562	11547218	junction	1	1	18,13,10,0	81,61,41,0	0	0	0.399644760213	TCTTTATTTTCTGTTTTCCTTTCAGGTGAGTGAAATA	0.943217833138	0,0,0,0,0,0,0,0	0,0,0,0
X:21082826-21152072:-	FBgn0052521	28.65953	47	21109455	both	1	1	0,0,0,0	3,7,1,0	0.115222740312	0.908655846858	0.25	TTTATCTCTTCTTATCTCGTTGCAGGTGAGTTTCGCC	0.91526828174	0,0,0,0,1,0,0,0	45,31,10,0
3R:21345451-21389800:+	FBgn0011666	23.02532	232	21361923	both	0	1	92,70,46,1	93,66,55,0	0.0977679784201	1	1.81974248927	CATTTTTCTTTCCCTCTCTTTGCAGGTATGCAATTCA	0.897941162034	0,0,0,0,0,0,0,0	0,0,0,0
3L:14206303-14223274:+	FBgn0013718	43.54441	82	14209921	junction	1	1	5,13,4,0	8,5,3,0	0	0	0.469879518072	GTTCTTTATTTTCCTTTATTTCCAGGTAAGCAAAACA	0.939480971033	0,0,0,0,0,0,0,0	0,0,0,0
3L:4338182-4363026:-	FBgn0035533	50.97665	1999	4351186	junction	1	1	411,710,1145,460	534,833,1298,143	0	0	2.7675	ACCCGATTTTCTCTTTCTCTTGCAGGTAAGTTGCAGT	0.958419973995	0,0,0,0,0,0,0,0	0,0,0,0
3R:21345451-21389800:+	FBgn0011666	23.02532	232	21387411	junction	1	1	43,38,38,0	30,28,16,0	0	0	0.832618025751	ATTTAACTTAATTTCTTTCTTTCAGGTAAGCAACAAA	0.936546466502	4,1,0,1,0,1,0,0	177,129,82,0
3R:15332801-15380538:+	FBgn0260003	19.84272	790	15364328	both	1	1	22,14,1,0	21,16,10,0	0.135524112908	0.178775510204	0.107458912769	TTTTGTTTTCTCTTTTTCATTGCAGGTAAGCGTGTTA	0.935596418744	0,0,1,1,0,0,0,0	24,15,3,0
3R:14261512-14303785:-	FBgn0004652	29.6476382	818	14289079	junction	0	1	73,65,17,1	152,132,69,1	7.65092357463e-06	0.270705402755	0.623931623932	AATTCTGTTTTTTCTACTTTTCTAGGTAAGTCCATCT	0.919957183239	0,1,0,3,5,2,0,0	270,220,129,1
3L:3723872-3767136:-	FBgn0052264	11.08571	238	3738636	both	1	1	8,16,11,0	10,24,13,0	0.134838379575	0.0852815612929	0.347280334728	TTTTTATCTCCTCTTTATTTTCCAGGTGAGTTTCGAC	0.93485691775	0,0,1,0,0,0,0,0	40,19,11,0
X:9277398-9366031:-	FBgn0261260	7.743512	221	9353326	both	1	1	19,11,7,0	15,18,7,0	0.133941222376	0.247058226821	0.351351351351	TATTTTATTCTTTTCTTCTTTGCAGGTAATTACATTT	0.933972822352	0,0,0,0,0,0,0,0	0,0,0,0
3L:462558-505886:-	FBgn0001316	45.0289321	2102	472686	both	1	1	189,156,97,1	216,168,118,0	0.135989558857	0.100244623382	0.449833571089	CCCTTTTTTTTTCTTCTCTTTCTAGGTAAGAATCGCA	0.936056267424	2,3,1,1,1,1,5,2	346,249,139,8
3R:4668561-4690507:-	FBgn0262614	7.595852	356	4677856	both	0	1	3,4,3,0	9,13,6,0	0.133793018515	0.607510103852	0.109243697479	CTGTTTTATCTCCCTCTCTTTGCAGGTGAGTTAAACG	0.933829472445	0,0,0,0,1,0,0,0	11,7,7,0
X:10173224-10217598:-	FBgn0259170	32.66434	778	10198454	both	1	1	64,57,30,1	56,41,31,0	0.110883601781	0.262138416483	0.360718870347	TACTTTCCGACTCTTTTACTTTCAGGTGAGTTGCGAA	0.910942055558	0,0,0,0,0,0,0,0	0,0,0,0
2L:5221650-5241368:-	FBgn0003716	12.8386715	513	5229608	both	0	1	36,24,9,0	35,20,7,0	0.132804208026	0.591527063494	0.256809338521	TTTTCCACACTTCTTTTCATTTCAGGTAAGTGTCAAA	0.93284500595	0,0,0,0,0,0,0,0	0,0,0,0
3L:22333741-22399991:-	FBgn0004449	37.94092	468	22374181	both	1	1	136,90,48,1	118,74,49,2	0.112412663527	0.17121119281	1.1066098081	ATATCTTCTCTTCTTCTGCTTTCAGGTATGTAAACGA	0.912506160763	0,0,0,0,0,0,0,0	0,0,0,0
3R:4906744-5039481:-	FBgn0003165	33.0678823392979	552	4937667	both	1	1	111,75,26,0	187,140,62,0	0.111569166782	0.210179365323	1.08860759494	AATTTAATTTGTCTTCTCATTGTAGGTAAGTCCTTCC	0.911629410603	0,0,0,0,0,0,0,0	0,0,0,0
3R:5258561-5269731:+	FBgn0261552	88.87599	756	5269732	junction	0	0	121,169,221,235	61,109,111,2	0	0	1.3606340819	CTTTTTCTTCTTCTTTCCATTTCAGGTGAGTCAGTTT	0.930172483479	78,28,155,71,174,90,177,10	357,429,488,334
3L:10499663-10561227:+	FBgn0052062	8.11753	122	10527930	both	1	1	33,11,15,0	23,21,5,0	0.132756045434	0.246525648886	0.886178861789	TCTCTTTGCAACTTTTTCATTACAGGTAAGTTTGAGG	0.932768037778	0,0,0,0,0,0,0,0	0,0,0,0
X:1682801-1737723:+	FBgn0261548	20.63942	411	1722881	junction	0	1	28,24,23,0	22,19,37,0	0	0	0.373786407767	GTTGCAAAAATTTGTTTATTTGCAGGTGAGTAAAACC	0.944441254575	0,0,1,2,0,1,0,0	74,86,62,0
3L:2796678-2851558:-	FBgn0263392	27.5093	781	2821707	both	0	1	94,66,35,0	91,64,49,0	0.128565882405	1	0.511508951407	GATCTTTGATTCTTTCTCGTTTCAGGTAAGTTAAGTG	0.928618560344	0,0,1,0,0,0,0,0	149,100,54,0
3R:4906744-5039481:-	FBgn0003165	33.0678823392979	552	5004803	both	0	1	79,60,16,1	63,54,34,0	0.129375259965	0.109856420214	0.556962025316	AATCTTTTATTATTTCTCATTTCAGGTAAGAGCCGCA	0.929448553503	0,0,0,0,0,0,0,0	0,0,0,0
2L:2160582-2177846:-	FBgn0000097	36.1003	1206	2171198	junction	0	1	213,140,64,1	338,248,168,1	0	0	0.97265948633	TGTTATTTCTTCTGTTTATTTGCAGGTAACTAAAATA	0.909520861967	0,0,1,0,0,0,0,0	298,204,121,2
3R:21345451-21420794:+	FBgn0011666	23.02532	137	21409940	junction	0	1	56,41,27,1	16,20,12,0	0	0	1.26086956522	ACATTTCTTCTTGTTTACTTTCCAGGTAAGTTCACAT	0.933740091645	0,0,0,0,0,0,0,0	0,0,0,0
3R:19691377-19714778:-	FBgn0025574	32.513	1156	19708284	both	0	1	177,247,287,143	215,290,355,28	0.127951514131	0.974071982339	1.50648228176	TTCTTCCTCTGCTCTTCTTTTGCAGGTAAGTTTCGGT	0.928039344443	0,0,0,0,0,0,0,0	0,0,0,0
3L:2377931-2434624:+	FBgn0266696	155.905	328	2415390	junction	0	1	26,24,12,0	38,30,16,0	0	0	0.446808510638	TTTTCGTTTTTCCTTCTCTTTACAGGTGAGTCACGAC	0.927374665517	0,0,5,2,2,1,1,0	88,65,38,1
2L:13836432-13891298:+	FBgn0028509	9.455476	551	13850514	junction	0	1	38,37,12,1	30,40,15,0	0	0	0.315217391304	TTTTTTTATTCTACTCTCTTTACAGGTAAGCTCGATT	0.924571282391	0,0,1,0,0,0,0,0	35,38,11,2
X:13119144-13150649:-	FBgn0004456	13.531156	695	13133258	junction	0	1	61,34,43,0	58,55,50,0	0	0	0.433908045977	GAGCATTTTTCTTCGTCTTTTTCAGGTATGTACTGCT	0.924267422485	0,0,0,0,0,0,0,0	0,0,0,0
3R:26134970-26183970:+	FBgn0010113	9.978538	549	26156417	both	1	1	103,38,11,1	55,34,25,0	0.123628238123	0.138812785388	0.487272727273	TCATATGTTTTCTCTCTCGTTGCAGGTAAGTTTATGA	0.923677101797	0,0,0,0,0,0,0,0	0,0,0,0
X:21082826-21152072:-	FBgn0052521	28.65953	47	21094674	junction	0	0	0,0,0,0	3,6,1,0	0	0	0.229166666667	TATATATTTTTTTGTATATTTTTAGGTAAGCTTAACC	0.923596429821	1,0,2,0,1,2,17,0	5,8,6,18
3L:7811323-7860340:-	FBgn0016694	30.63745	1022	7831959	both	1	1	71,46,26,0	81,56,48,0	0.123296233901	0.19512195122	0.321603128055	TTTTCCATTTTGGTTTTCTTTATAGGTGAGTAAGCTT	0.923416096388	0,0,0,0,0,0,0,0	0,0,0,0
2R:17299923-17367595:-	FBgn0010415	34.39672	931	17324593	both	1	1	72,41,46,0	108,59,54,0	0.10527266214	0.190776427518	0.408798283262	AACTTTCTCTCTTCTCTACTTGCAGGTAAATGACGTA	0.905352206038	0,0,0,0,0,0,0,0	0,0,0,0
3L:22333741-22399991:-	FBgn0004449	37.94092	468	22359924	both	0	1	46,67,24,2	37,56,23,3	0.123020395274	0.235702614379	0.55223880597	GAGAACATTTCCTTTTCCTTTTCAGGTACGTACCATA	0.923081470446	0,0,0,0,0,0,0,0	0,0,0,0
X:17055224-17083023:+	FBgn0000163	18.052221	165	17069379	junction	0	1	6,8,7,1	10,9,7,0	0	0	0.295180722892	CTTTTCCATTTTTATCTACTTGCAGGTAAGATAACAG	0.923410116706	0,0,0,0,0,0,0,0	0,0,0,0
3L:2796678-2851558:-	FBgn0263392	27.5093	781	2831527	both	0	1	184,115,86,1	206,149,96,0	0.110621967927	0.954296632927	1.0716112532	TCTTAATTGCTTCTTCTCATTCCAGGTAAGTCGTCTT	0.910740344871	0,0,0,0,0,0,0,0	0,0,0,0
2L:7896754-7975188:-	FBgn0085450	10.73533	575	7942832	both	0	1	64,47,34,0	83,57,43,0	0.121394512685	0.255155557819	0.571180555556	TTTTTGTTTTGCTCTCTTTTTGCAGGTGAGTTCCATT	0.921447327987	0,0,0,0,0,0,0,0	0,0,0,0
2L:9191813-9233986:+	FBgn0041092	21.39135	1718	9202442	both	1	1	119,115,61,2	72,57,40,0	0.104834749518	0.101388818233	0.271669575334	CAATTTGGTTTTCTTCTCATTGCAGGTATGTATCGAA	0.904945595376	0,0,0,0,0,0,0,0	0,0,0,0
X:21082826-21152072:-	FBgn0052521	28.65953	47	21130567	both	1	1	0,0,1,0	16,12,10,0	0.104298827438	0.122660376391	0.833333333333	AAAATCCTTTTCTCTGTCATTGCAGGTGAGTGCAGAT	0.904337187444	0,0,0,0,0,0,0,0	0,0,0,0
2L:1653835-1690115:+	FBgn0086758	13.61417	1716	1670143	junction	0	1	232,155,114,0	103,93,58,0	0	0	0.440302853815	ATGTTCTCCTTTGCTTTCTTTGCAGGTAAATACTTTC	0.903957823716	14,7,25,2,17,3,1,0	302,206,167,2
3R:10498245-10522206:-	FBgn0265140	149.5224	5489	10509462	both	1	1	368,259,114,7	468,313,220,1	0.118768453327	0.373082783139	0.318943533698	ATAATTTCTTCTTTTGTTCTTGCAGGTAAGCCATCGC	0.918813196152	1,2,1,2,0,4,10,2	1063,698,369,19
3R:10568313-10613777:+	FBgn0263929	13.5202	1136	10589932	both	0	1	119,106,61,3	111,101,64,0	0.147705668973	0.944170186782	0.49780123131	TCATATCTCTCTTCTTTTTTTGCAGGTGAGTTCACAA	0.947877579965	0,2,0,0,1,0,0,0	299,253,159,3
X:9277398-9366031:-	FBgn0261260	7.743512	221	9319496	both	0	1	25,15,6,0	7,11,13,0	0.118229902286	0.135206813893	0.351351351351	TGGTTATCTTTTCGTTTCTTTGCAGGTAAATACACTC	0.91827893003	0,0,0,0,0,0,0,0	0,0,0,0
3R:11762062-11770669:+	FBgn0013334	20.30092	208	11770404	junction	1	0	11,23,20,5	12,22,18,1	0	0	0.540669856459	TGGAAACTTTTCACTCTTTTTGCAGGTAATTATCCAA	0.919095531726	10,8,20,26,16,29,155,5	291,317,249,262
2R:1982576-2039334:-	FBgn0000546	9.1918947	350	2005384	both	1	1	22,15,9,3	47,28,15,0	0.11765202328	0.259881272515	0.39886039886	GAACATTTTCATACTCTCTTTACAGGTATGTGTAGAC	0.917654452297	0,0,0,0,0,0,0,0	0,0,0,0
3R:17869101-17888445:+	FBgn0264491	25.11162	507	17879634	both	1	1	21,14,17,0	15,7,13,0	0.121307430131	0.163265306123	0.173228346457	ATATATGCTTTTCGTTTACTTGCAGGTGAGTTTCCTT	0.921307763696	0,0,0,0,0,0,0,0	0,0,0,0
X:14735052-14818257:+	FBgn0264078	75.7042	1002	14779730	both	1	1	25,12,9,0	16,20,9,0	0.117399433313	0.229019288513	0.0917248255234	TCTCTGTTTATATCTTTCATTACAGGTAAGCTTTGAC	0.917399434686	0,0,0,0,0,0,0,0	0,0,0,0
X:7503571-7539811:+	FBgn0004198	13.443153	1315	7515893	junction	1	1	154,138,92,0	157,118,80,0	8.58884262093e-08	0.347364140104	0.562310030395	TGACACATGTCTTCTTCTTTTACAGGTATGTTTACAT	0.918337327305	0,1,0,2,1,0,1,0	191,164,109,1
3R:4707061-4756437:-	FBgn0262614	7.595852	596	4723036	junction	0	1	31,24,22,1	34,36,20,1	0	0	0.284757118928	TTTATTTGTTCTTTTTTCGTTGCAGGTATGTATACAA	0.918265493115	0,0,0,0,0,0,0,0	0,0,0,0
2R:10001801-10027293:-	FBgn0040752	21.98655	5907	10012710	both	1	1	275,200,101,6	337,275,142,1	0.106853041907	0.116126739109	0.226472579553	TCTGTCTTTCCGTTTCTCTTTGCAGGTAATTAAATGG	0.906917319413	21,3,23,2,15,0,3,0	127,114,61,4
2R:14177355-14243004:-	FBgn0010575	10.98925	691	14216011	both	1	1	154,141,108,4	185,150,140,1	0.117177671518	0.131315695933	1.2774566474	TTCTTTGCATTTTCTCTACTTGCAGGTGAGTGCCAAT	0.917257146845	0,0,0,0,0,0,1,1	200,171,138,3
3R:4906744-5039481:-	FBgn0003165	33.0678823392979	552	5026613	both	1	1	96,49,44,0	62,42,44,0	0.171887199163	0.780082775536	0.611211573237	CCTCTTTTCTTATTTTTTTTTGCAGGTGAGTTTGAAA	0.971973565132	0,0,0,0,0,0,0,0	0,0,0,0
3L:10499663-10561227:+	FBgn0052062	8.11753	122	10512711	both	1	1	62,74,46,0	24,16,21,0	0.115596509703	0.127324749642	1.9837398374	GTCTTGTCTTCTCTTTTCTTTGCAGGTACGTTTTTGA	0.915688149078	0,0,0,0,0,0,0,0	0,0,0,0
2R:9898686-9926213:+	FBgn0002643	7.940994	239	9913084	both	0	1	30,11,3,1	9,18,11,0	0.114879372689	1	0.35	TTTGTCTCTCTTTCTCTCGTTGCAGGTGAGTTTCCCC	0.914963106088	0,0,0,0,0,0,0,0	0,0,0,0
3L:22333741-22399991:-	FBgn0004449	37.94092	468	22351488	both	1	1	40,42,12,0	32,42,16,0	0.0999703960909	0.12602124183	0.394456289979	TTCTGTTTGCTTATTCTAATTGCAGGTACGTTCAATG	0.900046845514	0,0,0,0,0,0,0,0	0,0,0,0
3L:8821603-8870256:+	FBgn0263930	12.2653	556	8855638	both	1	1	44,32,15,0	69,50,18,0	0.0999322824586	0.0862033932745	0.411131059246	TGTATTTGTCTCTCCTCCTTTGCAGGTGTGTATGTGA	0.900002545649	0,1,2,4,0,3,0,0	351,232,89,2
2R:6878629-6987036:-	FBgn0040765	33.47241	727	6896809	both	1	1	134,117,61,0	145,141,85,0	0.0853450905903	0.0977700668469	0.93956043956	CTTTCAACATTTGCTTTCATTGCAGGTAAAAATCCCC	0.886480170356	0,0,1,2,0,1,1,0	613,520,367,8
3R:10258927-10277675:-	FBgn0086901	20.36811	1157	10265204	both	0	1	28,22,14,0	12,4,9,0	0.0986553123922	0.106569861901	0.0777202072539	TTATGTGTCTGTTGTTTCTTTGCAGGTAAATTATGCA	0.898706699502	3,7,1,3,7,6,0,0	95,58,58,0
3R:15764178-15831956:-	FBgn0038755	6.03274	259	15813378	both	1	1	16,15,4,0	13,19,11,0	0.111933402703	0.0886346300534	0.303846153846	TGTTCTTCTTTGTTTGTCTTTTCAGGTGAGCTATGAC	0.911952502149	0,0,0,0,0,0,0,0	0,0,0,0
2L:9127466-9154657:+	FBgn0052982	5.1248	59	9140013	both	0	1	3,5,4,0	5,1,2,0	0.098482053512	0.101494845361	0.35	TTTTCCCGATTTCCTCTATTTCTAGGTAAGTTCTCGC	0.898513416536	0,0,1,0,0,0,0,0	12,11,8,0
3L:22333741-22399991:-	FBgn0004449	37.94092	468	22343198	both	0	1	24,28,12,5	25,25,14,4	0.111629322703	0.225949754902	0.294243070362	TATCTCCTCTCTTTTCAATTTTCAGGTATGTTTCTCG	0.911652126774	0,0,0,0,1,1,2,0	36,32,21,6
3R:14886556-14913126:-	FBgn0004876	12.17962	511	14896927	both	1	1	53,30,3,0	52,23,12,0	0.0979488951538	0.0999797098508	0.33984375	TGTTTTTCCTTCTCTCTGCTTTCAGGTGAGCTTTTTT	0.898020288248	0,5,1,2,1,0,0,0	125,78,23,2
3L:20151768-20183757:-	FBgn0261556	13.63192	237	20175769	both	0	1	58,40,34,3	36,24,30,1	0.110592739252	0.115867346939	0.953781512605	ATGCTTGAATTTATTTTTATTCCAGGTAATTACATCA	0.910668653905	0,0,0,0,0,0,0,0	0,0,0,0
X:581891-616290:+	FBgn0021764	2.328687	107	598923	both	0	1	7,10,4,0	4,3,3,0	0.0973703941186	0.927526595746	0.296296296296	TTCTTTTCGCTTACTTTCGTTTCAGGTGAGTCTCTCG	0.897477121472	1,0,1,1,1,1,1,0	18,14,11,1
2L:8564296-8631025:+	FBgn0011259	1.399959	55	8579085	both	1	1	4,7,4,0	0,2,2,0	0.109633549385	0.0874840683151	0.357142857143	ATATGTTCTTTCTTTATCGTTTCAGGTATGTACCCTA	0.909744036478	0,0,0,0,0,0,0,0	0,0,0,0
2L:13836432-13891298:+	FBgn0028509	9.455476	551	13872073	junction	0	1	14,30,9,0	20,15,10,0	0	0	0.179347826087	ATTTCATTCTTTTTCTTTCTTTCAGGTAAGCTCGATT	0.943123666571	0,0,0,0,0,0,1,0	33,33,14,1
2R:4062336-4094130:+	FBgn0053087	6.215965	368	4074409	junction	0	1	55,42,33,9	32,25,30,0	0	0	0.615176151762	TGATTATTATTTCCTTTATTTCCAGGTAATGCACATA	0.883530499903	0,0,0,0,0,0,0,0	0,0,0,0
X:12726373-12780633:-	FBgn0259171	3.879372	6	12744843	both	0	1	0,1,2,1	0,0,0,0	0.0961140549713	0.126510878324	0.714285714286	TTTTTGTCTCTATATTTTTTCACAGGTAAGCGGTGTG	0.896114503085	0,0,0,0,0,0,0,0	0,0,0,0
2R:15067363-15099359:+	FBgn0263395	13.33189	933	15085450	both	1	1	59,59,34,0	67,48,33,0	0.0959989747282	0.0863502687354	0.322269807281	TCCTCCATTTTTCCTATCGTTACAGGTAAGCTGAAAA	0.896060293915	0,0,0,0,2,0,0,0	652,485,274,4
X:8810735-8908860:+	FBgn0261549	3.449108	5	8897892	both	0	1	1,2,0,0	0,0,0,0	0.107206538419	0.149841302345	0.666666666667	TTTATTATCGCTCTTTTACTTGCAGGTACGTAAATAT	0.907246443853	0,0,0,0,0,0,0,0	0,0,0,0
2L:7896754-7975188:-	FBgn0085450	10.73533	575	7958713	both	0	1	80,51,27,0	105,64,50,0	0.108010629349	0.262436987627	0.65625	CTCTTCTACTTTATTCTCATTGCAGGTACGTACAAAC	0.908069655756	0,0,0,0,0,0,0,0	0,0,0,0
2R:14448673-14498185:-	FBgn0050115	4.481388	219	14488890	both	0	1	32,50,30,1	72,80,61,1	0.123322686624	0.768661666412	1.49090909091	TTTCACCATTTTCCTTTCTTTGCAGGTAAGCAGTCCA	0.923408361504	0,0,0,0,0,0,0,0	0,0,0,0
3R:21257703-21298203:-	FBgn0004509	11.1523789	673	21265592	both	1	1	30,20,17,0	37,41,20,0	0.106569875844	0.984245143527	0.246290801187	TAACGCTCTACTTCTCTCTTTGCAGGTAAGCCAAATT	0.906643029065	0,0,0,0,0,0,0,0	0,0,0,0
3R:4906744-5039481:-	FBgn0003165	33.0678823392979	552	4989350	both	1	1	118,93,63,4	89,62,54,2	0.0942367743419	0.100045986409	0.878842676311	TTTTGCATTGTTCTTATCATTGCAGGTACGTGTAATA	0.894337617435	1,4,0,3,0,0,0,0	175,123,78,3
3R:21345451-21389800:+	FBgn0011666	23.02532	232	21371882	both	1	1	69,74,39,0	54,41,19,0	0.0938574706989	0.146683608641	1.27467811159	CCATTTCTACTTTGGTTTCTTTCAGGTGAGCGATCTA	0.893888087002	0,0,0,0,0,0,0,0	0,0,0,0
3L:10499663-10561227:+	FBgn0052062	8.11753	122	10541098	both	1	1	41,25,14,0	0,0,0,0	0.104791094256	0.161455139996	0.658536585366	ATAATTTGTCTTCTTCTATTTGCAGGTACGTCTGTGT	0.904862168432	0,0,0,0,0,0,0,0	0,0,0,0
3L:8821603-8870256:+	FBgn0263930	12.2653	556	8828151	junction	0	1	83,61,27,3	33,22,23,0	0	0	0.454219030521	TCTATTTGTTCTTCTCCATTTGCAGGTGCGTATGTCG	0.90459196082	0,0,0,0,0,0,0,0	0,0,0,0
X:9277398-9366031:-	FBgn0261260	7.743512	221	9334052	sawtooth	0	1	0,0,0,0	0,0,0,0	0.0920732476739	0.0819095221095	0.0045045045045	TGTGTGAGTTTATTTGCTTTAATAGGTAAGTTAAAAC	0.892288183545	0,0,0,0,0,0,0,0	0,0,0,0
2R:6878629-6987036:-	FBgn0040765	33.47241	727	6918138	both	1	1	87,58,29,0	0,0,0,0	0.103778335021	0.894014389958	0.240384615385	ATAATTGTTCTCCCTTTATTTTCAGGTAATTTACAAC	0.903866747446	0,0,0,0,0,0,0,0	0,0,0,0
3L:17986096-18051336:-	FBgn0000568	17.748711	38	18008627	junction	1	1	2,1,2,0	0,2,2,0	0	0	0.25641025641	ATATTCTCGATTCTTTCCATTCCAGGTGAGTGATACG	0.903643504175	0,0,0,0,0,0,0,0	0,0,0,0
2R:5503008-5554869:-	FBgn0033438	16.30317	750	5530981	junction	0	1	81,53,29,0	119,75,64,0	0	0	0.561917443409	TTCCTCTCTTTCCGTCTCATTGCAGGTATGTATCTAT	0.891988173852	0,0,0,1,0,0,2,1	383,266,174,8
2L:14197867-14217026:-	FBgn0016930	11.18411	536	14209117	both	0	1	40,26,21,2	18,18,11,0	0.103225096862	0.179300620417	0.255121042831	CAATTTGTATATCTTTTCATTCTAGGTAAGCAAAAGG	0.903309928392	0,4,0,7,1,5,2,0	51,36,29,2
3L:22129909-22176884:+	FBgn0037153	1.157517	37	22157257	both	1	1	1,5,0,0	3,3,3,0	0.0792334628032	0.215249594156	0.421052631579	TTTATTATCATTCTTTTCGTTGCAGGTTCGTAAGCCA	0.879265157647	0,0,0,0,0,0,0,0	0,0,0,0
X:9277398-9366031:-	FBgn0261260	7.743512	221	9334149	junction	1	1	49,15,13,0	26,14,7,0	0	0	0.563063063063	ACATATGTTATCCTTTTCATTGCAGGTAAAAAATCTT	0.890854412175	2,1,0,0,0,0,0,0	114,49,43,0
3R:21183838-21222433:-	FBgn0004509	11.1523789	299	21201943	both	1	1	14,10,9,0	26,17,17,0	0.102612363265	0.128487630707	0.313333333333	GTCTCTTTACCTCTTCTCATTTTAGGTAAGCTCGAAA	0.902650103007	0,0,0,0,0,0,0,0	0,0,0,0
2L:14135135-14156860:+	FBgn0028906	2.62533	4	14143583	sawtooth	0	1	0,0,0,0	0,1,0,0	0.113954831812	0.119513807659	0.4	ACATTTACTCATCTTCTCATTGCAGGTAAGCAATTCA	0.914106176122	0,0,0,0,0,0,0,0	0,0,0,0
2L:6499819-6525366:+	FBgn0051637	68.50825	2047	6515261	both	1	1	156,138,81,5	86,70,52,0	0.100706896681	0.928806077404	0.28759765625	TTTTCTGTCTCTTCTTTATTTGCAGGTATGAAAACAG	0.900831354837	1,3,4,2,10,14,7,0	329,280,165,12
3R:24890334-24922952:+	FBgn0039633	7.821959	493	24911575	both	0	1	85,26,18,0	91,81,34,0	0.0870764997563	0.120390124962	0.68016194332	TTTTCCTATCTTTTTGTCGTTTTAGGTAAATAAGTCG	0.887182829209	0,0,0,0,0,0,0,0	0,0,0,0
3L:21868425-21900444:+	FBgn0262737	11.31361	948	21881733	junction	0	1	120,110,53,7	94,79,49,0	0	0	0.540569020021	AATTCACTGTTTTCTCTCGTTTCAGGTACGTGTCCAT	0.886103361597	4,6,10,6,7,4,2,0	192,163,99,9
X:14735052-14818257:+	FBgn0264078	75.7042	1002	14797288	both	1	1	26,25,18,1	47,33,37,0	0.0848963566237	0.174868950073	0.187437686939	TGTTTCTTATTGTTTTTCATTGCAGGTTTGTGAATTT	0.884993986783	0,0,0,0,0,0,4,0	48,52,43,5
2R:5155481-5171332:-	FBgn0020621	18.42947	2036	5160212	junction	0	1	70,63,45,1	91,71,51,2	0	0	0.193912616593	TTTTTCTCATTTCTTCTCGTTGCAGGTAAATGGAAAA	0.885760099629	0,0,0,0,0,0,0,0	0,0,0,0
2R:6449695-6498053:+	FBgn0263102	33.94297	858	6493510	both	0	1	72,36,23,0	50,38,19,0	0.0952764299299	1	0.278230500582	TCTCTTTTCTTCCATCTCGTTGCAGGTAAATATCGAA	0.89590820772	4,4,1,2,4,7,1,0	222,116,68,5
3R:21257703-21298203:-	FBgn0004509	11.1523789	673	21287142	junction	0	1	31,37,9,1	50,55,23,0	0	0	0.307121661721	ACTTTTCCACTCTATTTCATTGCAGGTGAGCTCATCA	0.895464338078	0,2,0,1,1,0,2,0	59,52,23,2
2L:7896754-7975188:-	FBgn0085450	10.73533	575	7918069	both	0	1	84,62,46,0	113,90,66,0	0.107265347228	0.162584652986	0.802083333333	GTATCTCTTGCATTTATCTTTGCAGGTAAGCTGAGTG	0.907364738165	0,0,0,0,0,0,0,0	0,0,0,0
2L:14636159-14688465:-	FBgn0003016	2.461821	69	14677489	both	1	1	7,6,1,0	9,6,1,0	0.0946470596864	0.257989127674	0.442857142857	GTTTCTCTTCTTGTTCTCGTTTCAGGTATGTACGAAA	0.894699407496	0,0,1,0,0,0,0,0	13,13,3,0
3R:18577088-18592331:+	FBgn0039025	12.8905	1520	18584125	both	1	1	173,134,82,3	158,110,78,0	0.0941537950638	0.979631425804	0.485864562788	CTTCTCAATTCTTGTGTCATTGCAGGTAAGCTTAATA	0.894260779658	0,0,0,0,0,0,0,0	0,0,0,0
3R:14773729-14795139:+	FBgn0261262	2.575244	13	14789490	both	0	1	1,4,5,0	1,1,2,0	0.0930302520236	0.129721950968	1.07142857143	TCTTTTTTTTTCCGTTTCGTTGCAGGTACGTTCGCAA	0.893148015716	0,0,0,0,0,0,0,0	0,0,0,0
2R:6878629-6987036:-	FBgn0040765	33.47241	727	6940011	sawtooth	1	1	0,0,0,0	0,0,0,0	0.0797190581883	0.933969485125	0.00137362637363	TTTCTTTTTCATCTTCTCATTGCAGGTTGGTGCACAA	0.879747341274	0,0,0,0,0,0,1,0	966,795,636,40
2R:6878629-6987036:-	FBgn0040765	33.47241	727	6973286	junction	1	1	1102,780,441,17	1221,920,597,4	0	0	6.98214285714	GACCTTTTCCCTCGTCTCATTGCAGGTAATTCCATCA	0.869739775287	0,0,0,0,0,0,5,0	4478,3191,1679,73
2L:12477166-12536274:-	FBgn0259176	87.96403	377	12506671	both	0	1	3,1,1,0	9,11,6,0	0.15262946472	0.953252663149	0.0846560846561	TAATATATTTTCTCTTTTTTTTCAGGTATGTATCAGA	0.952633060527	1,0,0,0,0,0,1,0	63,46,21,1
3L:462558-505886:-	FBgn0001316	45.0289321	2102	481336	both	1	1	93,120,43,3	99,117,50,2	0.0882527003811	0.112675337924	0.251069900143	TCTTTGAAATTTTCTCTCGTTGCAGGTAAGCCAAAGT	0.888331582894	0,0,0,0,0,0,0,0	0,0,0,0
2L:16622841-16652741:+	FBgn0259735	25.9455	543	16634725	junction	0	1	112,93,78,4	56,42,40,0	0	0	0.783088235294	ATCTCCCCTTTTGTTTCGATTGCAGGTAAGCCACAAT	0.882160993519	3,3,0,4,0,1,0,0	152,116,101,6
2L:491358-525390:+	FBgn0003963	56.586804	2495	508865	both	1	1	336,249,140,0	124,67,50,0	0.0877363614741	0.2319637493	0.387419871795	AATTTGATTTTTTCCTTATTTCCAGGTTGGTAAATAA	0.887972895413	0,0,0,0,0,0,0,0	0,0,0,0
2R:1874171-1896566:+	FBgn0264959	55.78824	2283	1879633	junction	0	1	85,76,44,0	28,29,22,0	0	0	0.124781085814	CTTTCTGTTTACTTTTTATTTCCAGGTAAGTCCCAAT	0.934229833827	0,0,1,0,0,0,0,0	1085,737,319,7
3L:7811323-7860340:-	FBgn0016694	30.63745	1022	7821812	junction	1	1	148,113,47,9	149,114,50,0	0	0	0.616813294233	AATTTTCACTCTCTTTTATTTACAGGTAAGCATCGAA	0.930028658518	0,0,13,7,2,1,2,1	278,193,75,11
2L:5725228-5758693:+	FBgn0031736	45.81746	492	5741469	both	0	1	57,30,23,0	29,19,17,0	0.0978164996595	0.863674321503	0.356997971602	AATTATTCTTCGAATTTACTTGCAGGTATGTGAACAT	0.897852475534	0,0,0,0,0,0,0,0	0,0,0,0
X:11518249-11558761:+	FBgn0004370	3.86062379808	138	11526392	both	1	1	6,10,12,0	16,8,6,0	0.0867790048719	0.112250101999	0.424460431655	TTGCGTTTCTTTCTTATCATTTCAGGTTCGTACATAA	0.886887545005	0,0,0,0,0,0,0,0	0,0,0,0
2R:15298776-15312327:-	FBgn0263391	61.66632	33	15306061	junction	0	1	0,0,0,0	0,0,3,0	0	0	0.117647058824	ACCACGCAACAAATTCAATTTTAAGGTAAGTTTTAGT	0.877227194487	0,0,0,0,0,0,0,0	0,0,0,0
3L:543277-569525:+	FBgn0035142	125.7682	8294	552227	both	1	1	2146,1757,1181,43	734,623,495,4	0.0962528837664	0.92590700051	0.841952983725	ACATATTCATTCTCTTCCGTTGCAGGTAAGCCAAAAA	0.896252886778	2,4,4,5,10,4,1,0	2585,1964,1303,31
X:7503571-7539811:+	FBgn0004198	13.443153	1315	7526792	junction	0	1	133,128,89,0	105,99,63,0	0	0	0.469604863222	AATAATTTCCATCTTCTCTTTGCAGGTAATACTCCCA	0.885543222845	52,15,72,18,56,14,24,0	217,234,189,46
3R:15764178-15831956:-	FBgn0038755	6.03274	259	15805327	both	1	1	2,13,2,3	14,16,11,2	0.085057760652	0.153216374269	0.246153846154	TTTTTACTATTTTTTATCGTTTCAGGTAATAACCAAA	0.885065822041	0,0,0,0,0,0,0,0	0,0,0,0
3L:5163540-5212049:-	FBgn0052423	103.5044	68	5186914	both	0	1	5,2,0,0	6,2,3,0	0.15161133532	0.120786230777	0.275362318841	CCTTTCTCTCTCTATTTTTTTGCAGGTAAGTTTCAAA	0.951611365792	0,0,0,0,0,0,0,0	0,0,0,0
3R:9796824-9852599:-	FBgn0264493	37.84704	381	9831741	both	1	1	59,48,35,2	45,47,34,2	0.0848037806018	0.091684979813	0.714659685864	AAACCTTTAACTCTTGTCGTTCCAGGTATGTTTATCA	0.884889244616	0,0,0,0,0,0,0,0	0,0,0,0
2R:17299923-17367595:-	FBgn0010415	34.39672	931	17348864	both	1	1	66,61,20,0	81,79,36,0	0.0948564118285	0.241267097167	0.369098712446	TCCTTTCTGTTCGTTTGTTTTTCAGGTATGTACGTTT	0.894957917997	0,0,0,0,0,0,0,0	0,0,0,0
3R:21257703-21298203:-	FBgn0004509	11.1523789	673	21274626	both	1	1	6,5,6,0	16,17,14,0	0.0872153581925	0.108296809704	0.0964391691395	TTCTATACATTCTATTTACTTGCAGGTACGAGCGTTT	0.887216445969	0,0,0,0,0,0,0,0	0,0,0,0
2L:1653835-1690115:+	FBgn0086758	13.61417	1716	1678868	junction	0	1	172,84,70,0	31,25,18,1	0	0	0.234129295282	TATTCTTTTCTCTTTTTACTTACAGGTAACTATGATC	0.924218410843	23,5,36,13,36,22,7,0	271,177,142,7
2R:6878629-6987036:-	FBgn0040765	33.47241	727	6955981	junction	1	1	205,155,129,24	196,175,150,8	0	0	1.43269230769	ATTTCATTTCTTGCTCTCGTTACAGGTAATTAGAGAT	0.882954568319	0,0,0,0,0,0,0,0	0,0,0,0
3R:21345451-21400604:+	FBgn0011666	23.02532	147	21400605	junction	0	1	28,25,39,9	0,0,0,0	0	0	0.689189189189	CCACTCTGCTCTTTGTCTTTTGCAGGTCAGTATCGGA	0.881145046029	47,7,33,18,14,10,0,0	148,145,151,40
2R:6647420-6681629:-	FBgn0053144	4.14669	767	6654055	both	1	1	34,30,23,0	45,34,28,0	0.072124845049	0.205550737208	0.25390625	ACATTTGCTCTTCGTTTTGTTGCAGGTAAGACGGACG	0.872161522196	1,0,0,0,1,1,1,0	103,68,58,1
3L:3058124-3070161:-	FBgn0266918	64.363	884	3061797	sawtooth	0	1	0,0,0,0	1,0,0,0	0.108323299656	0.996796858851	0.00225988700565	TCGTTTCTTACATGTTTACTTACAGGTAGGTAATTAT	0.908741882804	0,0,0,0,0,0,0,0	0,0,0,0
2L:8564296-8631025:+	FBgn0011259	1.399959	55	8622102	both	1	1	0,2,1,0	2,2,1,0	0.116043807479	0.0956851529471	0.160714285714	ATCTTTTACTTTTGTATCTTTGCAGGTGTGTATCGTG	0.917033825404	0,0,0,0,0,0,0,0	0,0,0,0
3R:5701945-5756084:+	FBgn0267336	1.097899	12	5745465	sawtooth	1	1	0,0,0,0	0,0,0,0	0.0779099437034	0.142748671223	0.0769230769231	TATTTTCTGCTCTCTTTCGTTGCAGGTGCGTATTGCC	0.877932215227	0,0,0,0,0,0,0,0	0,0,0,0
X:17358981-17425142:-	FBgn0263706	1.200193	6	17385726	junction	0	1	1,0,0,0	1,2,1,0	0.000102980612581	0.13855760864	0.857142857143	ATTGCCGTCTTCTCTCTCTTTTCAGGTGAGTAACTCC	0.92391760274	0,0,1,1,0,1,0,0	26,18,32,1
X:3615680-3675686:+	FBgn0086899	64.02302	932	3661707	junction	0	1	191,179,46,4	143,133,70,1	3.52722478334e-05	0.262934125602	0.823151125402	TCTTTTTACCTTTCTTTACTTTCAGGTAAGGATATAA	0.927947101858	19,13,38,12,33,13,8,0	395,340,138,10
X:12612084-12624966:-	FBgn0264678	57.04958	1931	12620913	both	0	1	0,13,60,3	3,8,63,0	0.0962239694122	0.152542372881	0.0781573498965	TATATTTTTTTCTATTTTTATTTAGGTAAACTTTTAG	0.896648266449	0,0,0,0,0,0,0,0	0,0,0,0
3R:27707593-27784756:-	FBgn0011224	16.00961	357	27735031	junction	0	1	5,1,4,0	5,3,3,0	0	0	0.0614525139665	TCTCTCTCTTGCGATTTATTTACAGGTGAGTTACCCA	0.907464619729	0,0,0,0,0,0,1,0	8,3,6,1
3L:22301291-22333561:-	FBgn0004449	37.94092	183	22320239	junction	1	1	4,3,1,0	5,7,5,0	0.0191668691899	1	0.141304347826	ACAACCTTTTCTTGTCTCCTTTTAGGTACGTATACGC	0.90104101209	0,0,0,0,0,0,0,0	0,0,0,0
3L:17962607-17986007:-	FBgn0000568	17.748711	143	17978851	junction	0	1	4,3,0,0	5,1,0,0	0	0	0.0972222222222	AACAAACTTCCTCTTTCCATTGCAGGTAAGCTTTTGA	0.914762517127	0,0,0,0,0,0,0,0	0,0,0,0
X:17358981-17383026:-	FBgn0263706	1.200193	3	17376403	junction	1	0	0,1,1,0	1,2,3,0	0	0	2.25	CTTCTTTTTTTTTGTGTCATTGCAGGTGAGTCAAGGG	0.921246439785	0,1,2,1,1,3,0,0	14,18,20,1
3R:9796824-9852599:-	FBgn0264493	37.84704	381	9822857	both	1	1	75,44,16,2	60,46,22,0	0.0732129974622	0.987121173405	0.696335078534	ATTTTCGCTTATCTTATCGTTACAGGTATGTGTAATT	0.873273891072	0,0,0,0,1,1,1,0	222,181,94,5
2L:12477166-12536274:-	FBgn0259176	87.96403	377	12495670	junction	0	1	41,38,20,4	56,45,29,1	0	0	0.621693121693	GTTTATTTTTGCATTTTCGTTTCAGGTAAGCGTGTTT	0.90517758818	0,0,0,0,0,0,0,0	0,0,0,0
3R:26134970-26183970:+	FBgn0010113	9.978538	549	26168280	both	1	1	166,112,82,0	81,59,53,0	0.0717402346132	0.135870116692	1.00727272727	TTTTCCCCTTCCCATCTCATTGCAGGTATGTGCCACC	0.871800623616	1,0,0,0,0,0,0,0	193,129,96,0
3L:5212385-5269254:-	FBgn0052423	103.5044	75	5230698	both	0	1	5,7,8,0	9,12,6,0	0.0972048462564	0.713988216171	0.631578947368	TCTTCTCTTTTTTTTGTCGTTGCAGGTAAGCCGAATA	0.89766546738	0,0,0,0,0,0,0,0	0,0,0,0
2R:14177355-14243004:-	FBgn0010575	10.98925	691	14201402	both	0	1	23,21,3,0	40,35,10,0	0.0705922157034	0.118570050271	0.192196531792	TACTATTATTGTTGTCTCTTTGCAGGTCGGTATTCAA	0.87060828122	1,1,0,1,1,1,0,0	55,35,16,2
3L:17986096-18051336:-	FBgn0000568	17.748711	38	18026810	junction	0	1	4,0,5,0	4,1,4,0	0	0	0.487179487179	TGTATTCTCTCTCCTTTTCTTGCAGGTATGTACCAAA	0.916755171437	0,0,0,0,0,0,0,0	0,0,0,0
X:1498821-1558150:-	FBgn0025390	1.370174	47	1533504	sawtooth	0	1	0,0,0,0	0,0,0,0	0.0854204322419	0.100873384749	0.0208333333333	ATATATATTATGATATATTATGTAGGTATGTATATAT	0.885423422443	0,0,0,0,0,0,0,0	0,0,0,0
X:2536126-2563944:+	FBgn0003371	46.3104007	670	2555372	junction	0	1	58,53,15,14	34,23,21,0	0	0	0.326378539493	TTCATTTCCTTTCTTCTATTTGTAGGTAAGTGTCAAT	0.936543088097	0,0,0,0,0,0,0,0	0,0,0,0
2R:6449695-6498053:+	FBgn0263102	33.94297	858	6481184	sawtooth	0	1	0,0,0,0	0,0,0,0	0.1085831422	0.165969748593	0.0011641443539	TCGTTTCTTACATGTTTACTTACAGGTAGGTAATTAT	0.908741882804	0,0,0,0,0,0,0,0	0,0,0,0
3L:462558-505886:-	FBgn0001316	45.0289321	2102	493054	junction	1	1	210,199,96,0	239,201,116,0	0	0	0.504992867332	TTTTCCCCCGCTCTTCTCGTTTCAGGTAAGCAAATTG	0.867141304784	0,0,0,0,0,0,0,0	0,0,0,0
3L:17962607-17986007:-	FBgn0000568	17.748711	143	17973236	both	1	1	15,2,0,0	5,3,2,0	0.0928538854992	0.0898555164138	0.194444444444	GTGTGCTCTCCTCTTGTATTTTCAGGTATGTTCTACA	0.892902250789	0,0,0,0,0,0,0,0	0,0,0,0
X:17615648-17640602:+	FBgn0261570	16.71865	31	17630230	junction	0	0	5,3,0,0	1,1,1,0	0	0	0.375	TCAACATCTTTTCCACTACTTACAGGTGAGTACAAGT	0.923222382498	37,27,100,78,160,114,25,2	252,411,491,44
2R:8417331-8444076:+	FBgn0011592	7.83553	592	8436003	junction	1	1	25,29,20,0	10,15,4,0	0	0	0.175379426644	GTATTTCGTTCTCTTTTCATTACAGGTATGAAACTAA	0.891072847566	0,0,0,0,1,0,0,0	165,126,67,3
3R:25256962-25297371:+	FBgn0004369	4.004832	4	25272647	sawtooth	1	1	0,0,0,0	0,1,0,0	0.0823259483987	0.104282013512	0.4	ATTCCCTTCTCTCCTCCAATTGCAGGTAAGTCGATGC	0.903037391376	0,0,0,0,0,0,0,0	0,0,0,0
2L:20738975-20749269:+	FBgn0262743	43.00275	90	20747660	junction	0	1	0,1,2,4	200,185,66,4	0	0	5.08791208791	TCGTTTCTTACATGTTTACTTACAGGTAGGTAATTAT	0.908741882804	0,3,0,1,0,5,2,0	30,35,14,7
3R:26389203-26397529:+	FBgn0082582	190.5298	2735	26391598	junction	0	1	119,54,28,0	146,79,25,0	0	0	0.165204678363	TTGTTCTCTCGCTTTTTAATTGCAGGTGAGTTCGATT	0.911945638845	1,2,7,2,6,2,1,0	214,116,70,1
3L:12214382-12257720:-	FBgn0260941	10.83995	439	12241646	both	1	1	13,10,7,0	16,16,9,0	0.0409330656254	0.53612657486	0.163636363636	AATTAAAGTTCTCTTTCTGTTTCAGGTAATTAAAATG	0.897529058585	0,0,1,1,1,1,0,0	105,55,40,2
2L:9191813-9233986:+	FBgn0041092	21.39135	1718	9227528	junction	1	1	63,84,16,0	9,10,9,0	0	0	0.111692844677	CGCATCTTTCTCCCTCTGATTACAGGTGAGTAATGCA	0.906258985043	0,1,3,2,0,8,3,0	485,399,165,9
3R:16967033-16980610:+	FBgn0264357	46.05577	257	16975415	sawtooth	0	1	0,0,0,0	0,0,0,0	0.105175229137	0.0921581405449	0.00387596899225	TCGTTTCTTACATGTTTACTTACAGGTAGGTAATTAT	0.908741882804	0,0,0,0,0,0,0,0	0,0,0,0
4:692013-701064:+	FBgn0039920	18.25693	165	700352	junction	0	1	0,0,0,0	98,80,104,0	0	0	1.70481927711	TCGTTTCTTACATGTTTACTTACAGGTAGGTAATTAT	0.908741882804	0,0,0,0,0,0,0,0	0,0,0,0
X:6456397-6470821:+	FBgn0085446	13.37244	120	6464871	sawtooth	0	1	0,0,0,0	0,0,0,0	0.0770411523081	1	0.00826446280992	TCGTTTCTTACATGTTTACTTACAGGTAGGTAATTAT	0.908741882804	0,0,0,0,0,0,0,0	0,0,0,0
3R:25593309-25617113:+	FBgn0001297	363.09128	2034	25607412	junction	0	1	338,239,145,7	150,115,81,0	0	0	0.528746928747	TGTGAATTTCGCTCTCTCGTTGCAGGTAAGTAGAGCA	0.906977945831	0,1,0,0,1,2,0,0	2526,1587,932,37
3R:19691377-19714778:-	FBgn0025574	32.513	1156	19702873	sawtooth	0	1	0,0,0,0	0,0,0,0	0.0618506437034	0.225907480618	0.000864304235091	TATATTCAATATAATTTTCATGTAGGTGAAAAATCAA	0.861865235767	0,0,0,0,0,0,0,0	0,0,0,0
2L:8564296-8631025:+	FBgn0011259	1.399959	55	8610230	both	1	1	2,3,0,0	2,0,6,0	0.0514122410122	0.546571501402	0.25	TACCTCCCATTTGCTCTCATTGCAGGTTCGTAAAATC	0.851439020376	0,0,0,0,0,0,0,0	0,0,0,0
2L:8545233-8563737:+	FBgn0011259	1.399959	124	8555046	both	0	1	3,4,1,0	6,1,2,0	0.0530069985342	0.0800040818406	0.144	CTATACTTTTGTTCTCTCGTTACAGGTAATAATTTTG	0.87166777774	0,0,0,0,0,0,0,0	0,0,0,0
2R:10369295-10382655:+	FBgn0001332	15.5605	234	10377132	sawtooth	0	1	0,0,0,0	0,0,0,0	0.0963059465698	0.0973751930006	0.00425531914894	TATTTAATAATTAATAATTTTATAGGTAAATTTATTT	0.901910223632	0,0,0,0,0,0,0,0	0,0,0,0
3L:329025-351365:+	FBgn0261985	31.24993	4	332652	sawtooth	0	0	0,0,0,0	0,0,0,0	0.0490122607701	0.118828842859	0.2	ACAGCTTTAGTTTTTAAATATTTAGGTGCATTTCCAG	0.849016850521	0,0,0,0,0,0,0,0	0,0,0,0
2R:14177355-14243004:-	FBgn0010575	10.98925	691	14193640	junction	0	1	54,42,38,5	67,50,49,1	0	0	0.443641618497	ATTTTCCTTCTCCTTATCGTTGCAGGTATGCACTTTT	0.859184367474	1,3,2,4,3,5,0,1	304,200,159,9
3L:19178815-19192571:-	FBgn0016797	1.881351	73	19188759	sawtooth	0	0	0,0,0,0	0,0,0,0	0.0552728217306	0.160329470357	0.0135135135135	GGCGTACTATTGATATTTTTAAAAGGTAATTTCAAAT	0.855319910597	0,0,0,0,0,0,0,0	0,0,0,0
X:13200980-13221379:+	FBgn0266375	117.1741	18	13212447	junction	0	1	1,1,2,2	1,2,2,0	0	0	0.631578947368	ATCAATTTCTTTATGCTTCTTGCAGGTATGTGCCAAC	0.907503787882	0,0,0,0,0,0,0,0	0,0,0,0
2L:2886133-2946707:+	FBgn0041111	8.487722	170	2945029	junction	0	1	17,41,18,4	30,34,26,0	0	0	1	TTCTCTCTTTCTGTTTTTCTTTCAGGTACTGCAACTT	0.852267185704	0,0,0,0,0,0,0,0	0,0,0,0
3R:27784849-27805244:-	FBgn0011224	16.00961	295	27798275	junction	0	0	42,43,43,6	27,15,13,2	0	0	0.648648648649	ACTTTTGCCTATCTTTTCGTTTTAGGTATGTTTGTTA	0.879346523279	25,2,34,7,37,3,10,0	84,86,100,16
2R:2701258-2702563:+	FBgn0265003	102.5351	316	2701541	junction	0	1	58,147,214,783	0,0,0,0	0	0	3.79495268139	CGCCTAATTTGCTTTGCCTTTGCAGGTCTGTTCTATT	0.852169173867	0,0,0,0,0,0,0,0	0,0,0,0
X:788338-821889:-	FBgn0264449	1.108117	44	806584	sawtooth	0	1	0,0,0,0	0,1,0,0	0.0860890509996	0.188252856996	0.0444444444444	TTTTTGAATAATATTTCACCTGCAGGTGGGTTATGCA	0.887597953004	0,0,0,0,0,0,0,0	0,0,0,0
2R:4553816-4562150:+	FBgn0263120	103.6554	1959	4562151	junction	0	1	220,345,364,291	179,300,377,26	0	0	1.07295918367	ATATTTGTTCTTTTATCGGTTGCAGGTGAAACTACAA	0.845553599644	428,219,610,316,578,351,396,25	3309,4372,4328,1565
X:4545968-4550614:+	FBgn0022942	36.2201	837	4549703	junction	0	1	1,1,24,1	0,6,16,0	0	0	0.0596658711217	ATTATTATTTTTTTTTTTTTGGTAGGTAACATAAGCA	0.883975275055	0,0,0,0,1,0,0,0	532,383,267,23
3R:21345451-21389800:+	FBgn0011666	23.02532	232	21369343	sawtooth	0	1	0,0,0,0	0,0,0,0	0.0686532033413	0.0881829733165	0.00429184549356	ATATGTATACCATTTATCACCCAAGGTGAGTAAAGTA	0.868807800549	0,0,0,0,0,0,0,0	0,0,0,0
X:10173224-10217598:-	FBgn0259170	32.66434	778	10195394	sawtooth	0	0	0,0,0,0	0,0,0,0	0.0536895168377	0.10476288342	0.0012836970475	CACTTTGCTATTTATCCAGCCACAGGTATGTGTGGGT	0.853747663765	0,0,0,0,0,0,0,0	0,0,0,0
2L:10232659-10233755:+	FBgn0032198	800.443	4843	10233480	junction	0	0	433,665,1079,4262	0,0,0,0	0	0	1.32947976879	CAATGGTGTTGTCTTATTTTTAAAGGTAACTGATCGC	0.844134009838	509,0,795,0,1413,0,3896,0	1709,2380,3797,7792
X:17358981-17400618:-	FBgn0263706	1.200193	6	17378712	sawtooth	0	1	0,0,0,0	0,0,0,0	0.0876175321805	0.443162676739	0.142857142857	TATGTATATATATATACTCCTATAGGTAAGCGGTTGA	0.887629578226	0,0,0,0,0,0,0,0	0,0,0,0
3R:24429420-24431182:+	FBgn0001215	252.862	227	24429782	junction	0	1	455,826,1182,1994	0,0,0,0	0	0	19.5526315789	TTTCTCATTTATCGACATTTTATAGGTGATAAAGTAA	0.849811033782	0,0,0,0,0,0,0,0	0,0,0,0
3L:19178815-19204566:-	FBgn0016797	1.881351	14	19192597	junction	0	1	21,28,20,9	0,0,0,0	0	0	5.26666666667	GCTTTCAGTTGTTTTATCGTTACAGGTACTTCTTCAT	0.835914930618	19,0,29,3,12,2,10,0	33,43,29,13
2R:10836929-10848890:-	FBgn0261854	33.94504	1289	10841809	junction	0	0	0,0,0,0	0,5,29,0	0	0	0.0271317829457	TACACAATTTATATATTTTTTTTAGGTGTGGTTTCTG	0.891026433776	0,0,0,0,0,0,0,0	0,0,0,0
3R:15626223-15653375:-	FBgn0014135	8.144171	291	15649067	sawtooth	0	1	0,0,0,0	0,0,0,0	0.0699216664204	0.0992079610073	0.00342465753425	TGTATATTTAAAACTTTGTTTTTAGGTATATTTAATG	0.869926817111	0,0,0,0,0,0,0,0	0,0,0,0
2R:17589569-17602909:+	FBgn0004362	1592.7012	97	17599883	sawtooth	0	0	0,0,0,0	0,0,0,0	0.0864867227316	0.0920069918958	0.0102040816327	ACGGAATGCAGTTTCTTTCCTTCAGGTAGGTTCCATA	0.887328694249	0,0,0,0,0,0,3,0	14,21,8,9
X:4824098-4830045:-	FBgn0266000	20.60444	19	4829423	junction	0	1	197,53,0,0	21,31,17,0	0	0	16	CAACAAAAATGTCTGTGTATTTAAGGTAAGTTTAAAT	0.876397867923	0,0,0,0,0,0,0,0	0,0,0,0
X:3436085-3462336:-	FBgn0052791	4.143856	497	3447031	junction	0	0	0,0,2,0	0,0,2,0	0	0	0.0100401606426	CTTATTTCATACTTCAATTTTGTAGGTAAACAAAGTT	0.875106739023	0,0,0,0,0,0,0,0	0,0,0,0
X:8575861-8580726:+	FBgn0030056	50.90987	1347	8580727	junction	0	0	160,350,433,224	47,80,121,20	0	0	1.06528189911	AACTCGATTTCTCTGCCTCTTGCAGGTGCATTTCCAA	0.850982223521	125,0,240,0,354,0,329,0	780,1483,2025,1264
X:15831787-15832790:-	FBgn0045073	106.1022	506	15832368	junction	0	0	11,26,37,24	0,0,0,0	0	0	0.195266272189	AAATATAGTCTTCTTTCTATTGCAGGTAGTATATAGG	0.863799222384	1,0,6,0,24,0,21,0	111,125,164,62
X:9277398-9366031:-	FBgn0261260	7.743512	221	9309746	junction	0	0	1,2,1,0	0,0,0,0	0	0	0.0225225225225	GCTCTCTCTCGCTCGCTCCTTGCAGGTAAATATTGGC	0.86620169366	0,0,0,0,0,0,0,0	0,0,0,0
3R:17617868-17642822:-	FBgn0013759	30.33268	465	17629111	junction	0	1	32,73,65,3	39,83,89,1	0	0	0.828326180258	TCACTCACTTTTCTCGGACCGTCAGGTAAGCAAATCT	0.838254070353	0,0,0,0,0,0,0,0	0,0,0,0
X:10417597-10438418:-	FBgn0085443	28.37552	2613	10422661	sawtooth	0	1	0,0,0,0	0,0,0,0	0.0761010884126	0.246643867082	0.000382555470543	AAAACAAATTTCTTTTCAAAATCAGGTAATTGTAAAA	0.879584675612	0,0,0,0,0,0,0,0	0,0,0,0
U:1318547-1352491:+	FBgn0087011	1.811224	8	1323584	sawtooth	0	1	0,0,0,0	0,0,0,0	0.0663691561707	0.998331090175	0.111111111111	GTAAGATTTTTATTCTAAATATCAGGTATTTTCGAAC	0.866369157456	0,0,0,0,0,0,0,0	0,0,0,0
2L:114991-155565:+	FBgn0031228	253.6716	6	144416	sawtooth	0	0	0,0,0,0	0,0,0,0	0.0486172297299	1	0.142857142857	AAGAGTCTTTTCAACATTTCTGTAGGTGCGTGGTGGT	0.865326739243	0,0,0,0,0,0,0,0	0,0,0,0
X:22231113-22255642:-	FBgn0000719	21.737395	520	22245229	junction	0	0	0,0,0,0	0,0,6,0	0	0	0.0134357005758	GACATTTTTTTTATAATATCATTAGGTGATTAATTTC	0.877950750952	0,0,0,0,0,0,0,0	0,0,0,0
X:13765301-13777268:-	FBgn0267033	3.349466	23	13772186	sawtooth	0	1	0,0,0,0	0,0,0,0	0.0609854351726	0.148474695821	0.0416666666667	TAAAAATTTACAAATAGCCTTGAAGGTAAGCAAATCG	0.860985548032	0,0,0,0,0,0,0,0	0,0,0,0
2RHet:2903245-2912542:+	FBgn0020660	139.6519	960	2912543	junction	0	0	111,107,125,480	35,38,70,23	0	0	1.03017689906	AGTAACATTGTCAGTTTTTTTTCAGGTGAAAAACAGC	0.875132333508	66,23,97,21,132,30,439,20	255,243,290,722
3R:23394313-23407723:-	FBgn0027492	54.84156	1772	23402102	junction	0	0	0,4,10,0	0,4,13,0	0	0	0.0180485053582	AAATATTCTTAATTTATTTTCGTAGGTATTTATAGAG	0.879160598309	0,0,1,0,0,0,0,0	927,526,258,5
3R:17183086-17200781:-	FBgn0002781	335.8668952	531	17196364	junction	0	0	8,27,37,203	31,56,85,52	0	0	0.93984962406	ATCTTTCCTCCTCTTAAACTTACAGGTTTGATTTTTA	0.840890452067	0,0,0,0,0,0,0,0	0,0,0,0
3R:19479490-19493940:-	FBgn0051145	76.6686	11	19486284	sawtooth	0	0	0,0,0,0	0,0,0,0	0.0370955047463	1	0.0833333333333	CGCAAATGTATTATTTTTAGCTTAGGTATTTACACAA	0.837149088776	0,0,0,0,0,0,0,0	0,0,0,0
3L:548067-569525:+	FBgn0035142	125.7682	8294	555380	sawtooth	0	1	0,0,0,0	0,0,0,0	0.0742039545521	0.0830352580482	0.000120554550934	TTATTGTCATTTTCGCTTTCTACAGGTGTGTAGATGT	0.876573782708	0,0,0,0,0,0,0,0	0,0,0,0
3L:8759729-8770095:+	FBgn0266084	12.67539	245	8769032	sawtooth	0	0	0,0,0,0	0,0,0,0	0.053496363989	0.248732556316	0.00406504065041	GGGTTTTAAGATTATGTGACTGTAGGTAAATAATAAA	0.853508834528	0,0,0,0,0,0,0,0	0,0,0,0
X:12391626-12408515:+	FBgn0030396	1.12408	13	12394339	sawtooth	0	1	0,0,0,1	0,1,0,0	0.0757914595981	0.136014866323	0.214285714286	GAAAGTTAGCTTTTTTCTTTAGCAGGTGGGAGATGGC	0.882504054623	0,0,0,0,0,0,0,0	0,0,0,0
X:3604281-3613395:-	FBgn0015286	128.677	3012	3610700	junction	0	0	20,31,72,31	24,40,91,8	0	0	0.105542648523	GTTTTTTTTTTTTTTTTTTTTTTAGGTATCGCTATCT	0.875666827125	8,15,11,29,23,32,26,8	648,570,476,92
X:1682801-1737723:+	FBgn0261548	20.63942	3	1717376	sawtooth	0	0	0,0,0,0	0,0,0,0	0.0390809985182	0.273006763681	0.25	TACTCGAAATGACTTCTCTTTTTAGGTCAGCAAATAA	0.839084571469	0,0,0,0,0,0,0,0	0,0,0,0
3R:26105969-26134872:+	FBgn0010113	9.978538	1454	26129984	sawtooth	0	1	0,0,0,0	0,0,0,0	0.0618248610866	0.122754338644	0.000687285223368	TTTTATATTTAAAATCGAAATGCAGGTGAGAAGAGGG	0.862249849049	0,0,0,0,0,0,0,0	0,0,0,0
3R:10242755-10252758:-	FBgn0086901	20.36811	1087	10247733	junction	0	0	1,0,12,0	0,2,21,0	0	0	0.0340073529412	AATTAAATAAATATTTTTTTTTTAGGTTAAAGGCTTT	0.861631168289	0,0,0,0,0,0,0,0	0,0,0,0
3R:17617868-17642822:-	FBgn0013759	30.33268	465	17631141	junction	0	0	0,0,0,0	1,4,10,1	0	0	0.0364806866953	CGTTTCACTAATTTCAATTGTACAGGTGTGTGTCTAA	0.864885411036	0,0,0,0,0,0,0,0	0,0,0,0
3L:23642472-23682583:+	FBgn0250816	22.06054	659	23679539	sawtooth	0	0	0,0,0,0	0,0,0,0	0.0628522337509	0.895722947507	0.00151515151515	TAAATGAAAATTGCACTTCTTTTAGGTGAGCACTGGA	0.866689600832	0,5,0,12,0,28,1,1	92,125,149,7
2R:1416318-1426749:+	FBgn0050438	1.608933	4	1424551	sawtooth	0	0	0,0,0,0	0,0,0,0	0.0309119127153	0.116963675551	0.2	TACTTCAACCTTTCTTCCCACTTAGGTGTATTTCAAT	0.830911938317	0,0,0,0,0,0,0,0	0,0,0,0
2R:6393578-6419543:-	FBgn0005630	130.721322003106	757	6394663	junction	0	0	0,0,0,0	1,0,5,4	0	0	0.0145118733509	CATACTAACATATTTCTCTTTCCAGGTGACCGATGAG	0.866320482086	0,0,0,0,0,0,0,0	0,0,0,0
3R:27707593-27784756:-	FBgn0011224	16.00961	357	27765953	junction	0	0	1,1,1,0	0,3,4,0	0	0	0.0307262569832	TCTTTGATTTCTTATTTCTTTAAAGGTATATAATACT	0.870363188819	0,0,0,0,0,0,0,0	0,0,0,0
3R:4906744-5039481:-	FBgn0003165	33.0678823392979	552	5015510	sawtooth	0	0	0,0,0,0	0,0,0,0	0.0358519436571	0.171580399571	0.00180831826401	GTTTCCCTCTAACTGCATTTTTTAGGTGGATATTCCA	0.835852453911	0,0,0,0,0,0,0,0	0,0,0,0
3R:16079575-16113669:+	FBgn0262582	21.83422	1408	16089506	junction	0	0	0,1,37,0	0,0,0,0	0	0	0.02767920511	TTTGTTTATTTTTTTACTTATATAGGTATTATTCAAG	0.865936562861	0,0,0,0,0,0,0,0	0,0,0,0
2L:21725445-21727004:+	FBgn0051619	90.08193	436	21726000	junction	0	0	17,32,35,252	0,0,0,0	0	0	0.771167048055	TCCCTAACGTTTCTCGCTTTTGCAGGTAGATATGTAG	0.866650716522	0,0,0,0,0,0,2,0	5,7,9,19
2L:8690252-8704360:-	FBgn0004914	76.41208	1604	8703439	junction	0	0	0,0,0,0	3,8,15,0	0	0	0.0168224299065	CATCCATACATATATGTATATATAGGTATGTATATAT	0.874494213681	0,0,0,0,0,0,0,0	0,0,0,0
3R:19890052-19932546:-	FBgn0053100	48.50455	373	19932425	junction	0	0	1,0,1,1	0,0,0,0	0	0	0.0106951871658	AAACAATAGTAAATATCCTTTACAGGTATATTCTAAA	0.867965368853	0,0,0,0,0,0,0,0	0,0,0,0
2R:9957982-9979497:-	FBgn0040752	21.98655	2062	9970938	junction	0	0	3,6,14,2	4,6,15,0	0	0	0.0247212796898	TGTGTGGTTTTTGGTTTTCTTGCAGGTAAAAAACAAC	0.871617937215	1,0,1,1,1,5,0,0	1415,795,377,2
2L:8140778-8159218:-	FBgn0031990	37.72859	458	8151699	junction	0	0	0,0,0,0	1,1,2,1	0	0	0.0130718954248	CAAGGTTTTGTTAAACCTGCTGCAGGTGAGGAAAATA	0.865658722405	0,0,0,0,0,0,0,0	0,0,0,0
3R:17183086-17200781:-	FBgn0002781	335.8668952	531	17194523	junction	0	0	0,0,0,0	39,73,115,19	0	0	0.464285714286	CCGCTACGATTTCTTCGTATTTCAGGTGCATCCCCAG	0.833424972483	0,0,0,0,0,0,0,0	0,0,0,0
X:20925769-20931517:+	FBgn0031150	8.291796	278	20928742	junction	0	0	0,0,0,0	0,1,2,0	0	0	0.0143369175627	TTTATTCAATTCCTCAATGTTTTAGGTTAGTTTTGAG	0.865245556739	0,0,0,0,0,0,0,0	0,0,0,0
X:19257054-19327185:+	FBgn0031016	1.433463	202	19280639	sawtooth	0	0	0,0,0,0	0,0,0,0	0.0388852500794	0.152057986021	0.00492610837438	TGCCTCACAGCTTCTATAATTTTAGGTACGTGCCCAT	0.854885670583	0,0,0,0,0,0,0,0	0,0,0,0
3R:22750983-22764165:+	FBgn0015541	4.406249	115	22754390	sawtooth	0	0	0,0,0,0	0,0,0,0	0.0471699624816	0.419202879373	0.00862068965517	TGCAACCATTATTTTTAAATTTAAGGTATATCAATTT	0.847186498031	0,0,0,0,0,0,0,0	0,0,0,0
3L:7643965-7730211:+	FBgn0052373	1.370726	9	7685242	sawtooth	0	0	0,0,0,0	0,0,0,0	0.0473997832425	1	0.1	TTTCCTAAAATAGATTTTCCTTCAGGTGGAAATTTAT	0.847594271723	0,0,0,0,0,0,0,0	0,0,0,0
3R:9796824-9852599:-	FBgn0264493	37.84704	381	9841953	sawtooth	0	0	0,0,0,0	0,0,0,0	0.0490770004627	0.107323554965	0.00261780104712	AATCATAATAACTATAACTATGTAGGTATATATGTTC	0.84907735291	0,0,0,0,0,0,0,0	0,0,0,0
3L:12214382-12257720:-	FBgn0260941	10.83995	439	12228436	sawtooth	0	0	0,0,0,0	0,0,0,0	0.0571599778993	0.271017581247	0.00227272727273	CTTGATAATGAATATTAAATTGCAGGTGTTTAAAAGT	0.857159989388	0,0,0,0,0,0,0,0	0,0,0,0
X:3207521-3242376:-	FBgn0266180	8.79842	13	3234952	sawtooth	0	0	0,0,0,0	0,0,0,0	0.0516172269799	1	0.0714285714286	ATCTATATATCTATATATTGTATAGGTTAGGTTAAGT	0.851617228016	0,0,0,0,0,0,0,0	0,0,0,0
2L:22131699-22140717:+	FBgn0261802	18.55212	6	22132117	junction	0	0	7,15,22,51	0,0,0,0	0	0	13.7142857143	TATGTAGTTATTTTTACGCTTTTAGGTATTTAAATAT	0.862187196987	0,0,0,0,0,0,0,0	0,0,0,0
3R:14261512-14303785:-	FBgn0004652	29.6476382	818	14286087	sawtooth	0	0	0,0,0,0	0,0,0,0	0.0504883848497	0.214518044298	0.001221001221	CAACTCCAATACTTTTTCATTCTAGGTGTGAGCAGCG	0.855068587788	0,0,0,0,0,0,0,0	0,0,0,0
X:5811660-5832600:+	FBgn0029824	20.78787	770	5820302	sawtooth	0	1	0,0,0,0	0,0,0,0	0.0650365244334	0.506921657096	0.00129701686122	CTTTTATTTTTTTTGTTGGTTGCAGGTTTGTTGTTTT	0.86592251323	0,0,0,0,0,0,0,0	0,0,0,0
2R:12568722-12585490:-	FBgn0050463	1.548924	11	12578007	sawtooth	0	0	0,0,0,0	0,0,0,0	0.0404978707733	0.216953724839	0.0833333333333	AGAATTCATGGACATATGTTTGTAGGTATGTACATAT	0.850326007822	0,0,0,0,0,0,0,0	0,0,0,0
2L:8083521-8089183:+	FBgn0261822	312.7732	658	8088078	junction	0	0	0,0,0,0	0,5,1,0	0	0	0.01062215478	CTGCATTTTGTTTTAAATAAAACAGGTGATTTCAAAT	0.852450723191	38,34,50,59,53,124,142,9	1264,1464,1321,683
3L:4338182-4363026:-	FBgn0035533	50.97665	1999	4361586	sawtooth	0	0	0,0,0,0	0,0,0,0	0.0430253035759	0.130021482277	5e-04	AAACGAAATTATTTAGTTTTAAAAGGTGGGCAATCGA	0.845469675964	0,0,0,0,0,0,0,0	0,0,0,0
2L:4912778-4925828:-	FBgn0041150	23.38407	839	4917171	sawtooth	0	0	0,0,0,0	0,0,2,0	0.0386973402247	0.135618479881	0.00357142857143	TATACATACATATATATGTACATAGGTATGTATAATA	0.85845953721	0,0,0,0,0,0,0,0	0,0,0,0
X:4824098-4832007:-	FBgn0266000	20.60444	958	4825618	junction	0	0	28,1,8,0	61,60,13,5	0	0	0.18456725756	CAATAAAAGTGTCTATTCATTTAAGGTAAATTTAAAT	0.859873546009	0,0,0,0,0,0,0,0	0,0,0,0
3R:25209113-25242676:+	FBgn0004369	4.004832	12	25236466	sawtooth	0	0	0,0,0,0	0,0,0,0	0.0596293127452	0.1683299389	0.0769230769231	GGCGGGTTTTATTTAGTTTACACAGGTGAGGTGTTCA	0.862706904144	0,0,0,0,0,0,0,0	0,0,0,0
3L:20151768-20183757:-	FBgn0261556	13.63192	237	20162163	junction	0	0	30,21,28,7	0,0,0,0	0	0	0.365546218487	TTGTCTGTTCTCTGTCTTTTTCAAGGTAACGACTCGA	0.821448677191	0,0,0,0,0,0,0,0	0,0,0,0
2L:6499819-6525366:+	FBgn0051637	68.50825	2047	6511952	sawtooth	0	0	0,0,0,0	0,0,0,0	0.0420716146214	0.273534544708	0.00048828125	TGAACTAGATCTATATGCTCATTAGGTGAGATAATCG	0.847742658896	0,0,0,0,0,0,0,0	0,0,0,0
X:8774433-8792216:-	FBgn0011661	576.5039	12961	8784278	sawtooth	0	0	0,0,1,0	0,1,8,0	0.0468272046493	0.159646166807	0.000848634469989	GTATATAAATAAAATGTTTTATCAGGTGCATAAGCTT	0.846839811238	0,0,0,0,0,0,0,0	0,0,0,0
3R:27707593-27784756:-	FBgn0011224	16.00961	357	27713584	sawtooth	0	0	0,0,0,0	0,0,0,0	0.0265034742429	0.214720474656	0.00279329608939	TTCCCATTAAAACTGTAAATCATAGGTATTTTTTATC	0.826507582632	0,0,0,0,0,0,0,0	0,0,0,0
2L:1885318-1909667:+	FBgn0031374	6.173016	459	1896988	sawtooth	0	0	0,0,0,0	0,0,0,0	0.0400900005887	0.182184582419	0.00217391304348	TTTTTTACTATACTTCTAGTTTAAGGTACGATTTTGC	0.841660081166	0,0,0,0,0,0,0,0	0,0,0,0
3L:7643965-7730211:+	FBgn0052373	1.370726	9	7721025	sawtooth	0	0	0,0,0,0	0,0,0,0	0.0271475305726	0.158930939508	0.1	CCCATTAGTTTTTGTTCCAATTCAGGTATACATCAAA	0.842592542325	0,0,0,0,0,0,0,0	0,0,0,0
2R:8341559-8351843:+	FBgn0010238	34.4009	467	8344107	junction	0	0	0,1,1,0	0,0,3,0	0	0	0.0128205128205	GTTATTTTTCACTTTTTTTTTTAAGGTATAACCCATG	0.852578861722	0,0,0,0,0,0,0,0	0,0,0,0
2R:2563417-2579201:+	FBgn0033092	53.06416	263	2570820	junction	0	0	0,3,2,1	0,1,5,0	0	0	0.0492424242424	TCCCTTAACCAATCAATCTGCACAGGTATGTCTTCGT	0.843073659262	0,0,0,0,0,0,0,0	0,0,0,0
2L:22134719-22140717:+	FBgn0261802	18.55212	22	22139919	junction	0	0	0,0,0,0	1,0,2,0	0	0	0.173913043478	ATAGAAAAAATTAAAAATTTTAAAGGTAATATTATTT	0.846386266595	0,0,0,0,0,0,0,0	0,0,0,0
2L:13610578-13630704:+	FBgn0259984	80.06195	2627	13628442	sawtooth	0	0	0,0,0,0	0,0,0,0	0.032481584029	0.459268495428	0.000380517503805	CACACATATACATATATATATATAGGTTTGTATATAG	0.85356893295	0,0,0,0,0,0,0,0	0,0,0,0
2R:3236480-3248030:-	FBgn0033159	108.0082	315	3244477	junction	0	0	0,0,0,0	0,12,2,2	0	0	0.0537974683544	AGTCGTATCCCATGCCAGTTTATAGGTAGGAATATCT	0.838343464717	4,2,3,5,3,6,6,2	794,572,349,20
2R:9980006-10001720:-	FBgn0040752	21.98655	4174	9996521	sawtooth	0	0	0,0,0,0	0,0,0,0	0.0334884289494	1	0.000239520958084	TGACTCTTGTTTCCCCCTACCAAAGGTAAGGAACAGA	0.833495780823	0,0,0,0,0,0,0,0	0,0,0,0
2L:10477592-10481096:+	FBgn0032256	17.95841	832	10479737	junction	0	0	0,0,0,0	0,3,12,0	0	0	0.0192076830732	CCCCTCTGTTAATTATAATTAACAGGTAATATTAATG	0.855846320624	0,0,0,0,0,0,0,0	0,0,0,0
2L:336546-337936:+	FBgn0004611	22.8203750142699	7	337015	junction	0	0	21,33,36,123	0,0,0,0	0	0	26.75	TACGTGTACCGATTTCATCCCACAGGTACTTAATGGG	0.82221873637	19,2,48,0,54,0,131,0	246,311,290,414
2R:3236480-3246311:-	FBgn0033159	108.0082	75	3237292	junction	0	0	0,0,0,0	8,4,2,0	0	0	0.197368421053	AGGCTTTTCCAGTACCCATTATCAGGTTAGTCCAACA	0.847966959667	10,0,11,0,14,0,17,0	1009,633,411,64
2L:20069514-20072352:+	FBgn0045064	12.03361	397	20071200	junction	0	0	0,0,0,0	0,1,2,0	0	0	0.0100502512563	GCTGCTTCACAAATCCCGGTTTCAGGTAATTGAAGGT	0.846709493981	0,0,0,0,0,0,0,0	0,0,0,0
3L:21418645-21425954:-	FBgn0037081	61.1614	1100	21421981	junction	0	0	0,0,0,0	0,0,16,2	0	0	0.0172570390554	TTCGTGAGTTCTCTCCATATTTCAGGTATTTTAACGC	0.845700905494	0,0,0,0,0,0,0,0	0,0,0,0
X:6233624-6235091:+	FBgn0029866	1.529096	26	6235092	junction	0	0	2,0,1,17	2,2,3,0	0	0	1.03703703704	ACGCCTCGGAATAATTTTATTTCAGGTTATTTCTGAC	0.844358122774	0,0,0,0,1,0,3,0	76,89,69,78
2R:8464498-8466633:-	FBgn0022764	50.82228	4018	8466056	junction	0	0	0,10,27,10	0,4,5,0	0	0	0.0141826324956	TTTCCAATTTATTTTTTCGTACCAGGTCAATACCAAG	0.848329747346	0,0,1,0,0,0,0,0	1630,1171,686,112
4:524764-536206:+	FBgn0004607	42.19014	2520	526551	junction	0	0	0,0,0,0	4,5,45,0	0	0	0.0218167393891	AAATGAAAGTTTCTCTAGTAAATAGGTAAATAAAACA	0.843413923843	0,0,0,0,0,0,0,0	0,0,0,0
3R:1523207-1532904:+	FBgn0261261	8.759792	104	1526497	junction	0	0	0,0,0,10	0,0,0,0	0	0	0.104761904762	TTATTCATTAACCATTTTTTTTTAGGTTTTTATCTGC	0.845557831998	0,0,0,0,0,0,0,0	0,0,0,0
2R:9957982-9979497:-	FBgn0040752	21.98655	2062	9964495	junction	0	0	0,0,0,0	3,9,24,0	0	0	0.0179350460494	GGTCTCCTTTCTCTTCTACCTCCAGGTGATGATGATG	0.853378474087	0,0,0,0,0,0,0,0	0,0,0,0
3R:1343610-1353254:+	FBgn0010051	11.96167	374	1345867	sawtooth	0	0	0,0,0,0	0,0,0,0	0.0366672997029	0.235767262091	0.00266666666667	TGTGCTTCACGTTTTTTCTGCTCAGGTGGGCCGAGGT	0.836683640104	0,0,0,0,0,0,0,0	0,0,0,0
2R:6403556-6419543:-	FBgn0005630	130.721322003106	2232	6414570	junction	0	0	0,0,0,0	6,14,27,6	0	0	0.0241827138379	GTAAGCGCACCTCTTCATCGTGCAGGTAAATTTTGAT	0.850522920723	0,0,0,0,1,1,0,0	3478,2516,1430,159
3L:18756962-18790636:-	FBgn0001078	16.85802	368	18775232	sawtooth	0	0	0,0,0,0	0,0,0,0	0.0362287800052	0.501213654909	0.00271002710027	TACAAATCGATTTTTTTCTTGTAAGGTATGCTTTTTT	0.846754837307	0,0,0,0,0,0,0,0	0,0,0,0
3R:17183086-17200781:-	FBgn0002781	335.8668952	531	17184791	junction	0	0	29,29,54,111	22,37,77,23	0	0	0.71992481203	AGTTTCCTTGGATCCTCCATTACAGGTCAGTTCATCG	0.840063815249	1,0,2,0,0,0,11,0	965,1188,1458,973
3L:19004158-19037403:-	FBgn0002945	3.397837875	633	19034935	sawtooth	0	0	0,0,0,0	0,0,0,0	0.0481922092666	0.211978980664	0.00157728706625	AGATGCATTTAAGCCATACTTACAGGTGGGATCCGCA	0.84836970608	0,0,0,0,0,0,0,0	0,0,0,0
2R:5828458-5845628:-	FBgn0011656	11.666	314	5833370	junction	0	0	0,0,0,0	0,0,3,0	0	0	0.0126984126984	CGTTTTTCCATAGCCGTAAACGCAGGTGAGTATCTGT	0.848108056632	0,0,0,0,0,0,0,0	0,0,0,0
3R:15497465-15512850:+	FBgn0051216	13.98915	539	15497844	junction	0	0	0,1,3,1	0,0,0,0	0	0	0.0111111111111	CATTATATGTATTTTATCATGCCAGGTTAGAACACAT	0.848772559942	1,0,0,0,0,1,0,0	1226,1096,775,8
2R:8803569-8805498:+	FBgn0010488	103.4315	1824	8803655	junction	0	0	48,24,26,10	0,0,0,0	0	0	0.0597260273973	ATATGGAAAGTACACTTCTTTGCAGGTGGATTTTCCG	0.846407960057	22,10,0,20,4,22,1,0	2692,2469,1949,47
X:1668228-1672643:+	FBgn0026086	18.30755	88	1669511	junction	0	0	0,0,0,0	1,0,2,0	0	0	0.0449438202247	TCTTATTAGACTTACATACTCTCAGGTGGGACTAGAT	0.841634872458	3,5,5,3,10,9,22,0	361,452,328,95
X:8124751-8126460:+	FBgn0261873	6.255556	63	8125890	junction	0	0	0,0,1,1	0,2,2,0	0	0	0.109375	TTTTGTTATTTTTTTTACCGTGAAGGTGTATGTGTGC	0.847571109553	0,0,0,0,0,0,1,0	281,255,153,17
2R:3236480-3248030:-	FBgn0033159	108.0082	315	3242386	junction	0	0	0,0,0,0	0,10,0,0	0	0	0.0348101265823	AAGCCTATCCAGTACCCTTCTTTAGGTAAATCCCTAC	0.851512183188	12,12,6,15,7,10,8,4	483,309,194,16
X:3615680-3675686:+	FBgn0086899	64.02302	768	3620780	sawtooth	0	0	0,0,0,0	0,0,0,0	0.0419309225117	0.359428042383	0.00130039011704	CATCTTCATTTTGCTATTGCTTTAGGTTTGTTTTCTT	0.842008850007	0,0,0,0,0,0,0,0	0,0,0,0
2L:20967746-21051773:-	FBgn0250867	28.68715	694	21021639	sawtooth	0	0	0,0,0,0	0,0,0,0	0.0454687812207	0.375140097135	0.00143884892086	AAACGAAATTATTTAGTTTTAAAAGGTGGGCAATCGA	0.845469675964	0,0,0,0,0,0,0,0	0,0,0,0
X:19327305-19340304:+	FBgn0031016	1.433463	131	19332033	sawtooth	0	0	0,0,0,0	0,0,0,0	0.0505278254438	0.677158421834	0.00757575757576	TATTTTCATTGACATTATTTTCAAGGTGCGTGTGTTC	0.850543724813	0,0,0,0,0,0,0,0	0,0,0,0
3L:1009739-1024203:-	FBgn0024277	213.9313	2172	1024029	junction	0	0	0,11,8,2	0,0,0,0	0	0	0.0101242521859	CAGTGAGTTTCCCCCTATTTTCCAGGTAGCTTTAAGC	0.845177675871	0,0,0,0,0,0,0,0	0,0,0,0
X:13582604-13595129:-	FBgn0030512	4.830013	200	13587047	both	0	0	0,0,0,0	0,2,5,0	0.0436007504278	0.156659142212	0.0398009950249	ATATGCATTCAAATTTGTTTTCTAGGTTATTTCAATT	0.845097168592	0,0,0,0,0,0,0,0	0,0,0,0
3R:4967053-4982839:-	FBgn0003165	33.0678823392979	3342	4979052	sawtooth	0	0	0,0,0,0	0,0,0,0	0.035361398072	0.380570081754	0.000299132515704	TTGTGTTTTTGGTTTTGGCATGCAGGTGAAAACTGGA	0.835435495147	0,0,0,0,0,0,0,0	0,0,0,0
X:4824098-4832007:-	FBgn0266000	20.60444	958	4828814	junction	0	0	0,0,0,0	2395,2126,1100,23	0	0	5.88633993743	CAACAAAAATGTCGGTTTATCTAAGGTAAATTTAAAT	0.834072568036	0,0,0,0,0,0,0,0	0,0,0,0
3R:9482847-9484183:-	FBgn0004237	268.13637	150	9484019	junction	0	0	185,366,430,2750	0,0,0,0	0	0	24.7152317881	AAATTTTCTCCTCTTTCGCAACTAGGTAAACACACAT	0.818123168433	0,0,0,0,0,0,0,0	0,0,0,0
3L:22301291-22333561:-	FBgn0004449	37.94092	183	22329354	both	0	0	0,0,0,0	5,2,1,2	0.0474027639639	0.242515274949	0.0597826086957	TGAATTTCTTAAAGCATACTTTCAGGTGCGCACACGA	0.847414219073	0,0,0,0,0,0,0,0	0,0,0,0
2R:9218459-9224456:-	FBgn0265104	1.656676	1240	9219777	junction	0	0	0,0,0,0	0,5,13,0	0	0	0.0153102336825	AGTAAATTCCCCAATTTACATGCAGGTAAAAGCCAAA	0.848941733436	0,0,0,0,0,0,0,0	0,0,0,0
X:1929234-1936079:-	FBgn0000667	41.2607977795848	1426	1935677	junction	0	0	2,4,7,1	0,0,0,0	0	0	0.010511562719	GTAAAAACACTTATTTTTGCGGCAGGTGCGATGGGCA	0.826629837986	0,0,0,0,0,0,0,0	0,0,0,0
X:8304722-8317215:+	FBgn0261793	14.9809	113	8313097	junction	0	0	0,0,3,0	0,0,0,0	0	0	0.0350877192982	ATTCATTTGATTTCATCAATTTAAGGTATATTTTTCA	0.847817389562	0,0,1,0,0,0,0,0	805,528,280,40
3R:3937023-3946232:+	FBgn0243512	39.84109	2405	3940750	junction	0	0	9,2,10,0	15,24,112,1	0	0	0.072319201995	GAGGTAAAATCTTACTTCCTTCAAGGTATCTGACATT	0.832238588923	0,0,0,0,0,0,0,0	0,0,0,0
X:3207521-3242376:-	FBgn0266180	8.79842	13	3235457	sawtooth	0	0	0,0,0,0	0,0,0,0	0.0332532925623	0.702281725358	0.0714285714286	TTAATAATATATGTTTGTAATGTAGGTAATATATCTT	0.845683800725	0,0,0,0,0,0,0,0	0,0,0,0
2R:2826848-2850384:-	FBgn0053558	15.72932	977	2833415	junction	0	0	0,0,0,0	4,16,35,7	0	0	0.0644171779141	AAAGTGTCCATTTGACTTGTTGTAGGTGTGTAGTTGT	0.843917885431	0,0,0,0,0,0,0,0	0,0,0,0
3L:17986096-18051336:-	FBgn0000568	17.748711	38	18032387	sawtooth	0	0	0,0,0,0	0,0,0,0	0.0456396259455	0.138661307776	0.025641025641	TGAGCTTTGAATAGTTCTATATCAGGTATTTTTACAA	0.845639671199	0,0,0,0,0,0,0,0	0,0,0,0
2RHet:3169621-3174709:-	FBgn0262124	59.4085	3856	3172196	junction	0	0	10,17,18,10	5,13,14,3	0	0	0.0235934664247	ATTATTTTTAAATTAAAATCACCAGGTATATTAAAAT	0.843826205606	11,17,14,19,9,18,8,4	2950,1262,767,69
2R:6385594-6419543:-	FBgn0005630	130.721322003106	229	6386863	junction	0	0	1,0,2,3	1,0,6,1	0	0	0.0652173913043	TATACTAATCAGATCTATATTTCAGGTGGATGGATTG	0.845538674084	0,0,0,0,0,0,0,0	0,0,0,0
X:13795676-13861302:-	FBgn0267033	3.349466	352	13852115	sawtooth	0	0	0,0,0,0	0,0,0,0	0.035687230098	0.0809718670077	0.0028328611898	TATCTTTTAAACTATACCTTAAAAGGTATATATTTTT	0.83651154136	0,0,0,0,0,0,0,0	0,0,0,0
3R:22742284-22750354:+	FBgn0015541	4.406249	201	22745448	sawtooth	0	0	0,0,0,0	0,0,0,0	0.028510274028	0.151690894027	0.0049504950495	TTGTTTAAATAAAATAACACAGAAGGTGAGAAAGCCA	0.828524092687	0,0,0,0,0,0,0,0	0,0,0,0
3R:14256686-14258285:-	FBgn0004652	29.6476382	574	14257756	junction	0	0	10,38,59,38	0,0,0,0	0	0	0.253913043478	CACATTTTCTCAATCCTGTGTGCAGGTGAAAAAGTCA	0.840689110751	0,0,0,0,0,0,0,0	0,0,0,0
3R:8265433-8270519:+	FBgn0086687	453.4301	4514	8269859	junction	0	0	0,0,0,0	11,19,16,0	0	0	0.0104097452935	CACCTTTTTTTTTGGTGTAATCCAGGTAAAACAATAA	0.839325246599	0,0,0,0,0,0,0,0	0,0,0,0
3L:21191203-21195847:-	FBgn0053054	135.7062	1613	21194307	junction	0	0	0,0,0,0	59,48,91,47	0	0	0.152416356877	TTCGGTATTCTCAGTACTTGATCAGGTAACTTTTAAA	0.840492890374	0,0,0,0,0,0,2,1	331,299,230,48
3L:14626482-14657394:+	FBgn0041604	1.895878	47	14629118	sawtooth	0	0	0,0,0,0	0,0,0,0	0.041653557053	0.0842925537333	0.0208333333333	CAAAAATTTCGTACATATATTTAAGGTAAAATTTTGA	0.842181581217	0,0,0,0,0,0,0,0	0,0,0,0
2R:13571233-13574761:+	FBgn0034261	8.155643	366	13573424	junction	0	0	0,0,0,0	1,0,2,0	0	0	0.0108991825613	AATCGTTGTATAATATTTGCTACAGGTGTTTTTGATT	0.844711079698	0,0,0,0,0,0,0,0	0,0,0,0
X:22388404-22392003:-	FBgn0016975	9.80001	283	22391396	junction	0	0	0,0,6,5	0,0,0,0	0	0	0.0422535211268	CTTAACAAGTTACAGTTTCTTATAGGTAAAGCTCGAT	0.830254014055	0,0,0,0,0,0,0,0	0,0,0,0
3RHet:1937280-1964213:+	FBgn0010247	11.4057	980	1958827	sawtooth	0	0	0,0,0,0	0,0,0,0	0.0307763293681	0.896865203762	0.00101936799185	TATTATTAGTTTTAATGTTTTTTAGGTCTGATATTTA	0.830788493616	0,0,0,0,0,0,0,0	0,0,0,0
3L:293185-298957:+	FBgn0264707	14.63964	1103	296603	junction	0	0	0,0,0,0	0,7,10,0	0	0	0.0163043478261	GCTCGCAAAACGATATTTTTAATAGGTAATAAAAAGC	0.841115474352	0,0,0,0,0,0,0,0	0,0,0,0
X:1802388-1811008:+	FBgn0023509	28.0103	700	1804088	junction	0	0	0,0,0,0	0,9,2,0	0	0	0.0171184022825	GTTCTTATCTTATCACATACTCTAGGTAAAGATTTAA	0.843392114375	0,0,0,0,0,0,0,0	0,0,0,0
3LHet:1307155-1315894:-	FBgn0058178	2.077999	49	1313348	sawtooth	0	0	0,0,0,0	0,0,0,0	0.0394792884898	0.282110444547	0.02	ATAGTCTGGACTTTACATTTCTTAGGTGTGTCAACTC	0.841330381336	0,0,0,0,0,0,0,0	0,0,0,0
2L:16604396-16621834:+	FBgn0259735	25.9455	2517	16614786	junction	0	0	0,0,0,0	6,10,41,0	0	0	0.0230341540905	GAGTTTCGATTAAATTTTTGTTTAGGTATTTTTGCCG	0.842707628402	0,0,0,0,0,0,0,0	0,0,0,0
2R:3236480-3245933:-	FBgn0033159	108.0082	66	3242190	junction	0	0	0,0,0,0	0,0,6,0	0	0	0.10447761194	AGGCATATCCGGTACCATTCTTCAGGTGATTCTGCTC	0.842574462405	15,9,14,14,10,10,8,3	1014,685,450,35
3R:17471265-17485937:-	FBgn0011766	59.86628	912	17475406	sawtooth	0	0	0,0,0,0	0,1,6,0	0.0347695355707	0.207670672462	0.00876232201533	ACATTTTAAATAATAGTTTTTATAGGTTATAAATTAA	0.839290573459	0,0,0,0,0,0,0,0	0,0,0,0
3R:19691377-19714778:-	FBgn0025574	32.513	1156	19712145	sawtooth	0	0	0,0,0,0	0,0,0,0	0.0348253082296	0.139189813626	0.000864304235091	AGTCAACAAATTTCTAGCTATTTAGGTAAAAACAGGA	0.841969819236	0,0,0,0,0,0,0,0	0,0,0,0
2R:3236480-3248030:-	FBgn0033159	108.0082	315	3241320	junction	0	0	0,0,0,0	3,10,0,2	0	0	0.0506329113924	AAGGCTATCCAGCTCCTAGTTTTAGGTGGGTTCTACA	0.842916146482	9,1,17,8,11,10,10,4	347,273,157,19
2L:163001-175359:+	FBgn0016977	18.17379	1237	174857	sawtooth	0	0	0,0,0,0	0,0,0,0	0.0305902819202	0.146920518408	0.000807754442649	TACTTATTTAATATTATTCACAAAGGTACGAATTTAT	0.842732425895	0,0,0,0,0,0,0,0	0,0,0,0
3L:22907399-22916460:+	FBgn0037206	17.21389	36	22908328	sawtooth	0	0	0,0,0,0	0,0,0,0	0.0417661519333	0.369400630914	0.027027027027	TCTATGATTACTTTAATATTTTAAGGTAACAAACTTT	0.841779452964	0,0,0,0,0,0,0,0	0,0,0,0
3R:16981109-16983217:+	FBgn0264357	46.05577	269	16983218	junction	0	0	81,82,88,13	0,0,1,0	0	0	0.985185185185	AAAGTTTTGTTTTCCACCCGTTCAGGTGAACGTGAAT	0.841468927612	554,470,490,397,522,489,77,7	2845,2221,2179,172
3L:1505792-1516912:-	FBgn0011204	61.8871	2605	1512365	sawtooth	0	0	0,0,0,0	0,0,0,0	0.0395482753612	0.153493390882	0.000383729854183	GTATTTATTAATGAAAAGTTAATAGGTATGTGAGATA	0.839552927269	0,0,0,0,0,0,0,0	0,0,0,0
2L:17212-21135:-	FBgn0002121	61.7002480041966	846	19656	junction	0	0	0,0,0,0	1070,1132,1084,111	0	0	4.01180637544	CATACTTTTGGGCATTAACATTTAGGTAAATTTTTTC	0.842680226925	0,0,0,0,0,0,0,0	0,0,0,0
3R:5199597-5216607:-	FBgn0000723	36.150961	1076	5206201	junction	0	0	0,0,0,0	0,1,13,0	1.93278308686e-09	0.106536999123	0.0139275766017	TACGTAATGAGGCTTTGATTATCAGGTAATTACTGCG	0.840587107535	0,0,0,0,0,0,0,0	0,0,0,0
3R:22303526-22357834:-	FBgn0039431	14.49358	976	22338692	junction	0	0	0,8,2,0	0,0,0,0	0	0	0.0112589559877	TTATTATTAATCATTTTCTTTACAGGTTTTACTTCCT	0.838818244154	0,0,0,0,0,0,0,0	0,0,0,0
2R:1104940-1129889:-	FBgn0053554	21.40808	2613	1127366	junction	0	0	0,0,0,0	16,24,30,0	0	0	0.0271614384086	TTTGAAATGGATAATCAATCTTCAGGTTTGTATTAGG	0.841175081549	20,9,33,8,30,9,0,0	857,587,283,0
3R:14594838-14617772:-	FBgn0038652	1.935085	28	14612111	sawtooth	0	0	0,0,0,0	0,0,0,0	0.0312358626589	0.169826749118	0.0344827586207	AAACATGCTCCATAAATCGCCACAGGTAAATTTGTGT	0.831236256945	0,0,0,0,0,0,0,0	0,0,0,0
2L:10746078-10755903:-	FBgn0032297	2.230484	109	10753316	junction	0	0	0,0,0,0	0,0,5,0	0	0	0.0545454545455	GTTGGAAATTGAAATCTAACGGCAGGTATGTGTAGCA	0.84282979133	0,0,0,0,0,0,0,0	0,0,0,0
3LHet:1257083-1306994:-	FBgn0058178	2.077999	39	1304465	sawtooth	0	0	0,0,0,0	0,0,0,0	0.0322622295992	0.0994029698422	0.025	TGACTCTTGTTTCCCCCTACCAAAGGTAAGGAACAGA	0.833495780823	0,0,0,0,0,0,0,0	0,0,0,0
2L:1885318-1909667:+	FBgn0031374	6.173016	459	1898491	junction	0	0	6,6,4,2	0,0,0,0	0	0	0.0413043478261	CTTGTCTTGCCTCTTATCGTTGCAGGTAGTAAACAAA	0.826456055256	0,0,0,0,0,0,0,0	0,0,0,0
X:22388404-22392003:-	FBgn0016975	9.80001	283	22389070	junction	0	0	0,0,2,0	0,0,3,0	0	0	0.0211267605634	CTTAACAAGTTACAGTTTCTTATAGGTAAAGCTCGAT	0.830254014055	0,0,0,0,0,0,0,0	0,0,0,0
3L:2612003-2629140:-	FBgn0011828	110.7436	2281	2622340	sawtooth	0	0	0,0,0,0	0,0,0,0	0.0295051166031	0.180111986727	0.000438212094654	CGTCCTCAACTGAGCTCCTTGCCAGGTGAGATGCCAC	0.829577380089	0,0,0,0,0,0,0,0	0,0,0,0
2R:3236480-3246946:-	FBgn0033159	108.0082	85	3242795	junction	0	0	0,0,0,0	6,4,4,0	0	0	0.174418604651	AATCCTATCCGGTTCCTGCATTCAGGTGAGCCCCATC	0.832244468647	11,12,19,14,29,16,14,6	1258,830,523,80
2R:17299923-17367595:-	FBgn0010415	34.39672	931	17343802	sawtooth	0	0	0,0,0,0	0,0,0,0	0.0299482578422	0.0824223318249	0.00107296137339	ATTTACTCATTTTATTTTGAAGTAGGTATTTTATTAA	0.829968570139	0,0,0,0,0,0,0,0	0,0,0,0
X:479262-502472:-	FBgn0025633	21.65193	42	489868	sawtooth	0	0	0,0,0,0	0,0,0,0	0.0267195746546	0.125543784227	0.0232558139535	AATACATACAAAAATACATGCCTAGGTGGGTATTCCC	0.827476414532	0,0,0,0,0,0,0,0	0,0,0,0
2R:6750460-6761358:-	FBgn0050015	6.91605	445	6753982	sawtooth	0	0	0,0,0,0	0,0,0,0	0.0283273888833	0.137512953368	0.00224215246637	GCTGCAATCTTAATGTGCGGCTTAGGTGAGTGACTAA	0.828642077748	0,0,0,0,0,0,0,0	0,0,0,0
3RHet:1688504-1702560:-	FBgn0039955	48.36917	1812	1690555	junction	0	0	0,0,0,0	0,4,54,2	0	0	0.0336458907887	CTATTTTTCTTCTGGTATGTTCCAGGTATATTGAAGT	0.837813207535	0,0,0,0,0,0,0,0	0,0,0,0
2R:1009157-1015730:-	FBgn0026238	103.0955	898	1009345	junction	0	0	6,13,19,20	1,5,9,0	0	0	0.0823136818687	AGTTTATCTGTATTATTGTTTAAAGGTAATGTAAAGT	0.836842270459	13,0,29,0,41,0,21,0	222,365,492,102
3R:9284267-9291428:-	FBgn0040554	1.565276	5	9291183	junction	0	0	0,0,0,0	3,12,26,0	0	0	7	TAAACTATCTCATTGACTAATCTAGGTGATTTGAAAA	0.835451199451	0,0,0,0,0,0,0,0	0,0,0,0
3R:2219633-2231463:-	FBgn0037443	34.81798	44	2231270	junction	0	0	0,2,1,4	0,0,0,0	0	0	0.177777777778	GAGTGCGGCAGTTGTTGTTTTATAGGTGAGAGAGAAA	0.835898607128	41,52,80,82,112,131,175,41	623,649,842,350
2L:5241506-5271265:-	FBgn0003716	12.8386715	886	5269167	junction	0	0	0,0,0,0	0,6,24,1	0	0	0.0360766629087	TTAATATTATCGATTATTTAAATAGGTAATATGTTAA	0.831001680293	0,0,0,0,0,0,0,0	0,0,0,0
3L:14699978-14729141:+	FBgn0259175	7.688783	343	14709683	junction	0	0	0,0,0,0	1,1,8,0	0	0	0.031976744186	CATATTCATTTTTGTGCGTATGTAGGTAATAAACCGG	0.835896008374	0,0,0,0,0,0,0,0	0,0,0,0
2L:476331-489515:+	FBgn0003963	56.586804	12	478822	sawtooth	0	0	0,0,0,0	0,0,0,0	0.036266838436	0.20151371807	0.0769230769231	CCAGTATTATTATGACGTGCCTCAGGTGGGTGATTTC	0.836266838481	0,0,0,0,0,0,0,0	0,0,0,0
3L:7774150-7796368:-	FBgn0052369	20.1144	1765	7781958	junction	0	0	0,0,0,0	1,4,12,0	0	0	0.0101925254813	ATTTCTATTTCTAGTAATAGTATAGGTAAAAGAAAAG	0.831559654274	0,0,0,0,0,0,0,0	0,0,0,0
3R:19839350-19856215:-	FBgn0020647	104.4418	9497	19847560	junction	0	0	0,0,0,0	3,14,113,2	0	0	0.0140029479891	GAGATTAATAGAATTTATATTGTAGGTTACTTCGATG	0.837238646193	0,0,0,0,0,0,0,0	0,0,0,0
3L:23731284-23739288:+	FBgn0040056	60.15859	1060	23739192	junction	0	0	0,0,0,0	2,6,7,0	0	0	0.0150801131008	TGGGATATTATTCTACGAGTAACAGGTATATTAAAAA	0.833052681133	28,36,28,28,55,67,243,23	1525,1778,1908,1693
2R:3254471-3255892:-	FBgn0033159	108.0082	378	3255538	junction	0	0	0,0,1,5	0,0,0,0	0	0	0.0184696569921	CCCTGAGTTTACCTTTCTTTTACAGGTTCACCCAAAT	0.8169586845	0,0,0,0,0,0,0,0	0,0,0,0
X:1682801-1737723:+	FBgn0261548	20.63942	3	1698507	sawtooth	0	0	0,0,0,0	0,0,0,0	0.0304098051544	0.0817790530847	0.25	AGTGGGTATATATGTTTGTACATAGGTAGGCATGCAG	0.831818642934	0,0,0,0,0,0,0,0	0,0,0,0
2R:19958527-19960226:+	FBgn0034971	168.5626	473	19959162	junction	0	0	0,0,0,0	2,2,1,0	0	0	0.0126582278481	GCGAGTATCTAAGTACACGAATCAGGTAAGATAAGTG	0.834151167363	0,0,0,0,0,0,0,0	0,0,0,0
3L:16860046-16877017:+	FBgn0261565	13.12161	338	16874668	junction	0	0	0,0,0,0	0,1,2,0	0	0	0.0117994100295	CAATTTCTATTATCTGTAAGTTTAGGTAAACTATCTT	0.835919595843	0,0,0,0,0,0,0,0	0,0,0,0
2L:476331-489515:+	FBgn0003963	56.586804	12	489516	junction	0	0	0,2,1,0	0,0,0,0	0	0	0.307692307692	TTTTGTTGCTTCCATTTATTTATAGGTTTTTTGGGTG	0.827398106723	0,0,0,0,6,0,0,0	36,34,29,3
X:22234274-22267885:+	FBgn0259677	2.824595	5	22260569	sawtooth	0	0	0,0,0,0	0,0,0,0	0.0285849542979	0.362637940095	0.166666666667	TGTAAGCGTACTTACTTACTATCAGGTACATTTATGA	0.828806501526	0,0,0,0,0,0,0,0	0,0,0,0
3R:14261512-14275956:-	FBgn0004652	29.6476382	65	14273526	junction	0	0	0,0,0,0	2,3,0,0	0	0	0.0909090909091	ATCAAAGGTTTCATGACTCATTTAGGTAATTTTAAAT	0.836380615741	0,0,0,0,0,0,0,0	0,0,0,0
2R:12593784-12603658:-	FBgn0050463	1.548924	4	12602214	sawtooth	0	0	0,0,0,0	0,0,0,0	0.0322845449321	0.231974595242	0.2	AGAATATGTTATGTGCTATTTATAGGTAGCTTATTAT	0.832284547667	0,0,0,0,0,0,0,0	0,0,0,0
X:22234274-22267885:+	FBgn0259677	2.824595	5	22258566	sawtooth	0	0	0,0,0,0	0,0,0,0	0.0265646994472	0.0919600630584	0.166666666667	GCGTTTCAATTTCGATTTGATTAAGGTGAATTCCCTT	0.826763308538	0,0,0,0,0,0,0,0	0,0,0,0
3L:7891954-7894714:-	FBgn0003041	29.1778545	737	7894553	junction	0	0	5,18,20,20	0,0,0,0	0	0	0.0867208672087	AAATCCTAATACGTGTGTCTTCCAGGTGATGCCCAAT	0.806696514221	0,0,0,0,0,0,0,0	0,0,0,0
X:3615680-3675686:+	FBgn0086899	64.02302	768	3634628	junction	0	0	206,162,265,40	13,15,30,0	0	0	0.95188556567	TTAATGTTTGTTTTATTTTCTTCAGGTGTAGCCATTT	0.832944098736	0,0,0,0,0,0,0,0	0,0,0,0
3R:19549380-19554387:+	FBgn0039109	54.56563	2627	19553732	junction	0	0	0,0,0,0	6,5,47,0	0	0	0.0224505327245	TCGGTTATTACTTACCGTTTATAAGGTATATAAATAT	0.83014770731	0,0,0,0,0,0,0,0	0,0,0,0
2L:19134276-19145792:+	FBgn0010300	21.80997	1576	19139833	sawtooth	0	0	0,0,0,0	0,0,0,0	0.0288922175886	0.150387274523	0.000634115409004	GGGGTAGTTTTCTCTCGACTTTCAGGTTCGCTCAACT	0.829034146676	0,0,0,0,0,0,0,0	0,0,0,0
3L:17558825-17590559:-	FBgn0000567	7.359523	20	17578507	sawtooth	0	0	0,0,0,0	0,0,0,0	0.0286856764689	0.22921901441	0.047619047619	ACTAATATAATATAGTATAATATAGGTGTGGTAACAT	0.829121027729	0,0,0,0,0,0,0,0	0,0,0,0
3L:16415746-16478535:+	FBgn0053158	16.7423	381	16460387	sawtooth	0	0	0,0,0,0	0,0,0,0	0.0290604849723	0.123880748881	0.00261780104712	ACAAATTTCACTTTCTAAGCAACAGGTGAAATCTTCA	0.829061454578	0,0,0,0,0,0,0,0	0,0,0,0
3R:1131575-1133665:-	FBgn0013576	85.95387	275	1132892	junction	0	0	0,0,0,0	0,0,4,0	0	0	0.018115942029	CTAGATTTATTTGAATACCTATCAGGTGGAATAAGAG	0.831450685098	0,0,0,0,0,0,0,0	0,0,0,0
3L:16624530-16639909:-	FBgn0000017	154.543802	541	16633032	sawtooth	0	0	0,0,0,0	0,0,0,0	0.0300782768234	0.160414433726	0.00184501845018	ATTGAATTCTTCTCCAGTTTCCCAGGTGGGGCAAATA	0.831174425914	0,0,0,0,0,0,0,0	0,0,0,0
X:7584029-7598810:-	FBgn0029504	23.15796	648	7595947	sawtooth	0	0	0,0,0,0	0,0,4,0	0.0271234125786	0.793197348815	0.00770416024653	TAGTTTTTTTTTTTAAGTTTTAAAGGTACTACACAAA	0.830959286494	0,0,0,0,0,0,0,0	0,0,0,0
3L:10511406-10561227:+	FBgn0052062	8.11753	122	10522778	sawtooth	0	0	0,0,0,0	0,0,0,0	0.0261362301444	0.111434702636	0.00813008130081	TTTTTATATTAGGCAAAATGTTTAGGTAAATGAATGG	0.826226886655	0,0,0,0,0,0,0,0	0,0,0,0
2L:12727116-12737396:+	FBgn0032456	86.13707	161	12730842	junction	0	0	0,1,3,50	0,0,0,0	0	0	0.33950617284	TCTTCCATATTTCCGATTGTCCCAGGTGTGCTAGCCT	0.827618159392	0,3,2,0,1,1,34,0	342,301,127,218
3L:17558825-17590559:-	FBgn0000567	7.359523	230	17566067	junction	0	0	0,0,0,0	0,0,3,0	2.94361790227e-06	0.109603505623	0.017316017316	TTAATAATGGAATATACAAATTTAGGTAATTACATGA	0.832200292774	0,0,0,0,0,0,0,0	0,0,0,0
2L:18857403-18858951:-	FBgn0032721	82.35325	74	18858519	junction	0	0	0,5,3,2	0,0,0,0	0	0	0.146666666667	TGACCAGTGATTATTGTACTTTTAGGTTAAGCAAGTA	0.799745174846	0,0,0,0,0,0,0,0	0,0,0,0
3L:236427-239054:-	FBgn0000541	33.321019797	507	236862	junction	0	0	0,0,0,0	4,29,31,3	0	0	0.133858267717	ACAACTGATCTCTGATTAAAGTCAGGTAGGTGTGTTC	0.830264906267	0,0,4,0,8,0,2,0	706,582,301,47
X:13114179-13119016:-	FBgn0004456	13.531156	491	13118497	junction	0	0	0,0,0,0	0,3,1,0	0	0	0.010162601626	CTCTTTTGTTAATAGTGTTAAGTAGGTGAGAACGCTG	0.831363075037	0,0,0,0,0,0,0,0	0,0,0,0
X:2536126-2563944:+	FBgn0003371	46.3104007	670	2547288	junction	0	0	0,0,10,0	0,0,0,0	0	0	0.016393442623	TTTTCTTCTTTGTTTTGTTTCTCAGGTTTCTTGGCTC	0.827672910446	0,0,0,0,0,0,0,0	0,0,0,0
3R:22303526-22357834:-	FBgn0039431	14.49358	976	22347991	sawtooth	0	0	0,0,0,0	0,0,0,0	0.0303501464721	0.679100637992	0.00102354145343	ACTTTTATTACTTTTGTGTTTAAAGGTACAAAAAGTA	0.830350174475	0,0,0,0,0,0,0,0	0,0,0,0
3RHet:1937280-1964213:+	FBgn0010247	11.4057	980	1961907	sawtooth	0	0	0,0,0,0	0,0,0,0	0.027044073493	0.799634273773	0.00101936799185	CAGGAATTTATATTATTTGGTTCAGGTGGAGTTGCTA	0.827136760024	0,0,0,0,0,0,0,0	0,0,0,0
3L:19719973-19773139:-	FBgn0261360	8.027835	182	19750009	junction	0	0	4,2,0,0	0,0,0,0	0	0	0.0382513661202	CTCTGCTCACTCTCGTGTTTTTCAGGTCGTTAAGTCG	0.802376089186	0,0,0,0,0,0,0,0	0,0,0,0
2L:7474505-7476978:-	FBgn0260486	18.1576	864	7476905	junction	0	0	9,21,37,10	0,0,0,0	0	0	0.0901734104046	CAATTTTAATTTTAACATAACCTAGGTATTTTTGGAT	0.830742634622	0,0,0,0,0,0,0,0	0,0,0,0
2L:9167438-9191613:+	FBgn0041092	21.39135	433	9172554	sawtooth	0	0	0,0,0,0	0,0,0,0	0.0271094567108	0.17102532171	0.00230414746544	GAGTAGCCTCACCTCACCTCTTCAGGTGCGAATTTGC	0.827293585951	0,0,0,0,0,0,0,0	0,0,0,0
2R:1104940-1129400:-	FBgn0053554	21.40808	2613	1124486	sawtooth	0	0	0,0,0,0	0,0,0,0	0.0279146084774	0.192389758179	0.000382555470543	TCGCCTTTTATTCATTCTTACATAGGTTCTTATCATT	0.828060214636	0,0,0,0,0,0,0,0	0,0,0,0
2L:21775446-21795245:-	FBgn0051612	5.49412	245	21790822	junction	0	0	1,2,1,4	0,0,0,0	0	0	0.0365853658537	TTGGTTTTTGCCTTTTCTGTTTCAGGTCTATGAGGCT	0.824699629488	0,0,1,0,0,0,0,0	1,2,0,2
2L:1885318-1909667:+	FBgn0031374	6.173016	459	1894607	junction	0	0	8,8,9,3	0,0,0,0	0	0	0.0630434782609	CTTGTCTTGCCTCTTATCGTTGCAGGTAGTAAACAAA	0.826456055256	0,0,0,0,0,0,0,0	0,0,0,0
X:7503571-7539811:+	FBgn0004198	13.443153	1315	7508132	junction	0	0	0,4,31,1	0,0,0,0	0	0	0.0281155015198	ATATCTTATGAGTTTTTAATTTCAGGTTTCTCATGTG	0.820919877088	0,0,0,0,0,0,0,0	0,0,0,0
3L:21191203-21195847:-	FBgn0053054	135.7062	1613	21193614	junction	0	0	36,38,68,207	0,0,0,0	0	0	0.216852540273	TTGTTTTCATTCTGGTTTTGTGCAGGTTTCTGTGCAG	0.798499670624	0,0,0,0,0,0,0,0	0,0,0,0
3L:8333599-8336064:+	FBgn0011762	20.1388	145	8334246	junction	0	0	0,2,4,0	0,0,0,0	0	0	0.0479452054795	ACCAAGATCCCTTAAAAACCCCCAGGTGAAAATGCTA	0.811795690679	0,0,0,0,0,0,0,0	0,0,0,0
3R:4635389-4638731:-	FBgn0037635	2.466482	6	4638675	junction	0	0	0,1,7,1	0,0,0,0	0	0	1.42857142857	GGCGGTACAAACTAGTATTATCTAGGTGGATTTCTCT	0.81824085674	0,0,0,0,0,0,0,0	0,0,0,0
3L:3151372-3152453:+	FBgn0263108	50.06732	951	3152454	junction	0	0	76,175,260,179	0,0,0,0	0	0	0.725840336134	GTCTCTCTCTCTCTCCCCTTCCCAGGTCTGCAATGGA	0.815217345373	0,0,0,0,0,0,0,0	0,0,0,0
3R:7825161-7826929:+	FBgn0260746	1.99237	17	7825486	junction	0	0	1,0,2,0	0,0,0,0	0	0	0.222222222222	TTTGATGGAGGTGTATTTATTACAGGTTAATTTAGAG	0.823514254248	0,0,1,1,0,1,0,0	9,8,3,0
X:12494474-12497041:+	FBgn0052654	15.58018	434	12495615	junction	0	0	1,0,4,1	0,0,0,0	0	0	0.016091954023	ATATACATACATATATACAATACAGGTATACACACGC	0.820053441225	0,0,1,0,0,1,1,0	477,253,148,5
2L:19528369-19530268:-	FBgn0032801	55.99567	81	19528996	junction	0	0	5,5,7,9	0,0,0,0	0	0	0.329268292683	AAGATCAGGCATTGATTATTTCTAGGTACTTATTAGG	0.819457037862	0,0,1,0,2,0,2,0	179,189,185,73
2R:9873600-9875877:-	FBgn0020620	46.02848	383	9874976	junction	0	0	6,22,38,116	0,0,0,0	0	0	0.4765625	ATCGCTTCTGTAATTCTGTTCCTAGGTGATGGATACT	0.816665440519	0,0,0,0,0,0,1,1	490,613,516,726
2R:5006552-5009239:+	FBgn0003612	59.7259058	226	5007257	junction	0	0	0,7,7,14	0,0,0,0	0	0	0.127753303965	TCCGCTTTCGTTGCTTGTATTGTAGGTGGTAATGTTT	0.816536007243	0,0,0,0,0,0,0,0	0,0,0,0
3R:17183086-17200781:-	FBgn0002781	335.8668952	531	17190097	junction	0	0	8,16,44,70	0,0,0,0	0	0	0.261278195489	AAAACACATCTACCTCCCTTTCCAGGTGTCATCCAGT	0.815671629965	0,0,0,0,1,0,0,0	535,654,862,393
2R:5302866-5304148:+	FBgn0041087	3.47807	155	5303906	junction	0	0	1,2,3,0	0,0,0,0	0	0	0.0448717948718	ATTTATTTTATTCAATTTGTGGCAGGTTCTTTTTGTG	0.811208480295	0,0,0,0,0,0,0,0	0,0,0,0
2L:8174698-8176571:+	FBgn0264953	27.1203	778	8175994	junction	0	0	90,179,248,41	0,0,0,0	0	0	0.717586649551	CTCTCTTTTATTACTTCCGCTTTAGGTTTCTTTGCGC	0.813648633152	87,0,174,0,231,0,47,0	329,488,590,76
3R:25015-27563:+	FBgn0037215	33.35387	676	25084	junction	0	0	2,19,11,14	0,0,0,0	0	0	0.069423929099	AAGTACATGCTCAAAAAAATCATAGGTAACTTAACTT	0.812990021685	0,0,0,0,0,0,0,0	0,0,0,0
2R:19957765-19959512:+	FBgn0034971	168.5626	1028	19958290	junction	0	0	67,70,128,227	0,0,0,0	0	0	0.479105928086	CTAATAAAAACTATTTAATTCCTAGGTTTTATTTGCA	0.800860422337	48,13,53,21,91,36,213,18	1531,1914,1837,1122
2L:22354969-22363428:+	FBgn0039972	106.4137	1337	22363154	junction	0	0	168,1,69,11	0,0,0,0	0	0	0.186846038864	TGGATAGCCTAAAAATATTTTTTAGGTATTCTGGGAA	0.808681573389	18,0,13,0,20,0,15,0	1299,725,536,38
3L:8515418-8516500:-	FBgn0035906	83.5657	33	8516321	junction	0	0	30,41,55,434	0,0,0,0	0	0	16.5	GACGTCACAAATCACCCTTCAACAGGTTCGCCCAAAC	0.783121939962	0,0,0,0,0,0,0,0	0,0,0,0
2L:16680276-16690900:+	FBgn0261278	62.13992	2249	16684497	junction	0	0	7,19,28,14	0,0,0,0	0	0	0.0306666666667	AATGTTTCAAATTTCGCTATATTAGGTAGTGATTCCC	0.807009909384	12,11,17,29,28,45,14,4	254,208,181,35
4:488620-489781:+	FBgn0262731	51.33899	608	488681	junction	0	0	11,17,55,9	0,0,0,0	0	0	0.152709359606	TTTACACCTATGTTAACCATAATAGGTGTATAGGTAT	0.80921050473	0,0,0,0,0,0,0,0	0,0,0,0
X:3215250-3226473:+	FBgn0000479	6.56822492022674	38	3219959	junction	0	0	1,1,3,24	0,0,0,0	0	0	0.769230769231	ATTAAGATTGTAACCCTTTTTCCAGGTTTAAAGAACA	0.796275022844	0,1,1,0,2,1,23,1	1,2,5,31
3R:21345451-21389800:+	FBgn0011666	23.02532	232	21389801	junction	0	0	36,37,44,31	0,0,0,0	0	0	0.639484978541	TTTCCGGTTTTCTTTTATATTTCAGGTTTCAGACACC	0.807046405041	55,14,59,16,57,7,22,0	185,169,143,46
3L:15301935-15304056:+	FBgn0036493	35.53807	533	15302020	junction	0	0	15,30,16,17	0,0,0,0	0	0	0.147940074906	CGTTGTACTAACTTAAATGTCCTAGGTATACCCGTAT	0.783119095102	0,0,0,0,0,0,0,0	0,0,0,0
3L:20344830-20345905:+	FBgn0036974	235.1884	3858	20345906	junction	0	0	185,287,478,2143	0,0,0,0	0	0	0.801762114537	TCAATTGCTGGGTGTGCCTCTGCAGGTATCTTACGCT	0.782090914504	0,0,0,0,0,0,0,0	0,0,0,0
2R:6403556-6419543:-	FBgn0005630	130.721322003106	2232	6413367	junction	0	0	15,13,16,20	0,0,0,0	0	0	0.0291088222123	TGTTTGCTCAAACATTTAATTGCAGGTCTGCTCGAAT	0.802300144903	0,0,0,0,0,0,0,0	0,0,0,0
2L:20343947-20345523:+	FBgn0003475	31.309214	37	20344654	junction	0	0	43,82,139,168	0,0,0,0	0	0	11.3947368421	ACACACACAAACTTATTTTGCCAAGGTATTTGATCGT	0.795635448624	0,0,0,0,0,0,0,0	0,0,0,0
2R:17052548-17054234:-	FBgn0034598	51.02296	884	17053379	junction	0	0	19,59,53,140	0,0,0,0	0	0	0.307344632768	TTGCAAACACTCCCATCTCCGATAGGTGATCAATCTG	0.802688131155	44,0,82,0,103,0,171,0	647,738,831,679
2R:3629425-3665979:-	FBgn0266526	18.7483	324	3652647	junction	0	0	0,3,0,0	0,0,0,0	0	0	0.0123076923077	GTTAATTGAGAAATGTTATATTTAGGTAACGTCGTTA	0.795287863978	0,0,0,0,0,0,0,0	0,0,0,0
3L:20522855-20531997:-	FBgn0037012	4.14285	183	20527749	junction	0	0	0,0,3,0	0,0,0,0	0	0	0.0217391304348	TAAATATATTTATACATATACATAGGTTCGACCGAAT	0.800487985681	0,0,0,0,0,0,0,0	0,0,0,0
3R:4869361-4874878:-	FBgn0010222	166.8064	1152	4873874	junction	0	0	1,2,4,6	0,0,0,0	0	0	0.0121422376409	CCTTTATATCTTTTTGTCGAAATAGGTTAAATTATAT	0.799191408055	0,0,2,0,2,1,5,0	364,291,174,23
X:6766954-6770373:+	FBgn0263993	15.21507	214	6770374	junction	0	0	28,55,42,12	0,0,0,0	0	0	0.641860465116	TATGTATTGTATATAATGTTTCTAGGTCAAATGTCGA	0.797978365168	0,0,0,0,0,0,0,0	0,0,0,0
3R:18239999-18243829:+	FBgn0261279	28.23233	474	18240103	junction	0	0	0,1,8,0	0,0,0,0	0	0	0.0210526315789	CTTAGTCACTTCATGATATATTTAGGTATCGCTGCAT	0.777257144034	0,0,0,0,0,0,0,0	0,0,0,0
2R:9066518-9072281:-	FBgn0033802	16.43581	144	9071685	junction	0	0	1,1,0,6	0,0,0,0	0	0	0.0620689655172	TTTAATTTGCGACACCATTTCCCAGGTCTGTGTCCTG	0.798734566002	0,0,0,0,0,0,0,0	0,0,0,0
3R:252722-254696:-	FBgn0037248	40.77992	2099	254345	junction	0	0	154,267,340,199	0,0,0,0	0	0	0.457619047619	AAAACTATTGTGTTTTGTGTTCCAGGTCCATGTGTAG	0.795051893329	34,30,72,84,97,112,152,23	604,763,814,333
X:18409715-18411842:+	FBgn0027087	120.432	2246	18411500	junction	0	0	18,40,33,56	0,0,0,0	0	0	0.0658655985759	CTTATTGTTGTTGTTGTTTAATTAGGTTTGAAAAGTT	0.794987194481	0,0,0,0,0,0,0,0	0,0,0,0
3R:22548836-22549888:-	FBgn0039451	18.77436	777	22548922	junction	0	0	0,4,17,0	0,0,0,0	0	0	0.0282776349614	TTCAAAGAGTTTCTTGCCTCTTTAGGTTTACAATAGG	0.785269674629	0,0,0,0,0,0,0,0	0,0,0,0
2R:1104940-1129400:-	FBgn0053554	21.40808	2613	1122281	junction	0	0	5,13,17,0	0,0,0,0	0	0	0.0137719969396	AAACATTTGCTTTGAATCGTTACAGGTGCCAACCATC	0.794516959272	1,3,7,1,3,1,0,0	51,47,32,0
3R:25599543-25617113:+	FBgn0001297	363.09128	2034	25599635	junction	0	0	13,35,60,28	0,0,0,0	0	0	0.0673218673219	CTTTACAACTGTTACTTTCTTATAGGTCACATGCACC	0.798367222166	0,0,0,0,0,0,0,0	0,0,0,0
2R:7278686-7284398:-	FBgn0082585	6.37735	595	7280538	junction	0	0	0,0,8,0	0,0,0,0	0	0	0.0151006711409	AGTCAAAATTTGTTTAATTATATAGGTTTCCAAACCA	0.794582087346	0,0,0,0,0,0,0,0	0,0,0,0
3R:3937023-3946232:+	FBgn0243512	39.84109	2405	3941156	junction	0	0	1,6,16,2	0,0,0,0	0	0	0.0108063175395	TAGATTTGTATATATACGGTTACAGGTTACGTTTACG	0.79184772846	0,0,0,0,0,0,0,0	0,0,0,0
2L:21719643-21725066:+	FBgn0051619	90.08193	750	21720122	junction	0	0	4,7,10,153	0,0,0,0	0	0	0.233022636485	CCGAACTTAATGCATTCGCTTTCAGGTTGAACCGTTT	0.788667739924	1,2,10,1,6,6,51,2	691,585,423,498
4:467861-470548:+	FBgn0016126	28.47498	739	470549	junction	0	0	73,168,254,111	0,0,0,0	0	0	0.82027027027	TAATTTACTTTCTTTTCACGTTTAGGTTCAGTGCAAA	0.791146661418	117,0,216,0,270,0,186,0	249,418,551,232
2R:2563417-2579201:+	FBgn0033092	53.06416	263	2567868	junction	0	0	1,0,3,1	0,0,0,0	0	0	0.0227272727273	ATCTCGCACCGCACACTCGTTGCAGGTCAGCTTCCTT	0.786355068686	2,1,2,2,7,5,17,2	777,549,480,125
2L:6083740-6092993:+	FBgn0266450	12.13971	1787	6084188	junction	0	0	4,9,18,0	0,0,0,0	0	0	0.0178970917226	AATAGGCTAATATAAATCGTTCTAGGTATTCGCCACT	0.782318310588	3,0,1,2,10,4,0,0	250,182,145,2
4:536257-542097:+	FBgn0004607	42.19014	1851	539304	junction	0	0	14,1,60,7	0,0,0,0	0	0	0.0448164146868	ACTTTTACCCTTTCGGAAGTTACAGGTAGAAGGAAGC	0.789153175645	0,0,0,0,1,0,0,1	2051,1373,984,19
2R:2826848-2850384:-	FBgn0053558	15.72932	977	2832932	junction	0	0	1,11,12,10	0,0,0,0	0	0	0.0357873210634	CTATAAAAGGGTCTCATCCCACCAGGTGATACTATTG	0.783890827707	0,0,0,0,0,0,0,0	0,0,0,0
2R:19810552-19811937:+	FBgn0261794	117.6166	398	19811524	junction	0	0	118,239,322,932	0,0,0,0	0	0	4.04010025063	ATACTCCTCATGGTGACATTTTCAGGTTCAAACAATT	0.768198810633	210,0,421,0,565,0,1309,0	979,1520,1909,2275
2RHet:1265686-1292103:-	FBgn0058263	7.211127	96	1286571	junction	0	0	0,1,0,8	0,0,0,0	0	0	0.103092783505	ACGAATGCTTTGTACTTCCTTATAGGTTGCCGAATCC	0.780243675107	0,0,0,0,1,1,12,9	14,18,13,85
2R:5828458-5845628:-	FBgn0011656	11.666	314	5839987	junction	0	0	0,0,7,4	0,0,0,0	0	0	0.0380952380952	AGTTAATGAATTATCCAAATTATAGGTCATCCATAAA	0.786506197938	0,0,0,0,0,0,0,0	0,0,0,0
3R:19608110-19615648:+	FBgn0015513	51.97658	6961	19613698	junction	0	0	15,47,111,15	0,0,0,0	0	0	0.027147371445	ACGCAGGGGTTCTGGTTCTTTATAGGTGTGGCATTCC	0.786958970629	0,0,0,0,0,0,0,0	0,0,0,0
2R:19758403-19762446:+	FBgn0011236	32.4797	1810	19762224	junction	0	0	0,4,23,2	0,0,0,0	0	0	0.0165654334622	GTTTTCATAATATTACTTGTCCTAGGTCAAGATTGCG	0.786877469523	0,0,0,0,4,0,0,0	233,145,138,2
2L:22737579-22741700:+	FBgn0041004	111.4529	1560	22741701	junction	0	0	93,133,241,614	0,0,0,0	0	0	0.693145419603	CACTTCAATCTACATCGGTTTTAAGGTCAACTGGCTT	0.764129254348	125,0,166,0,272,0,822,0	759,925,1286,1742
2R:10064196-10065364:+	FBgn0000289	64.9216230006079	216	10065365	junction	0	0	13,34,34,35	0,0,0,0	0	0	0.539170506912	GTTGGCGGTGCAACAACACTCTTAGGTGACATACTTC	0.763602413586	0,0,0,0,1,0,0,0	1062,1437,1794,950
2L:5725228-5758693:+	FBgn0031736	45.81746	492	5757516	junction	0	0	1,0,5,4	0,0,0,0	0	0	0.0223123732252	AATTTGGTTTATTTTTCTTTGGCAGGTCCCATATAGA	0.773422495559	0,1,0,1,3,4,0,0	102,84,77,26
2L:18677472-18678837:+	FBgn0086909	18.58353	391	18677899	junction	0	0	0,0,2,1	0,0,0,0	0	0	0.0102040816327	CGTTTGAATTTATGACCTGAAAAAGGTATTTGCTCTT	0.759910521545	0,0,0,0,0,0,0,0	0,0,0,0
3R:4898751-4905466:-	FBgn0003165	33.0678823392979	829	4904042	junction	0	0	1,6,22,15	0,0,0,0	0	0	0.0542168674699	ACGCTGTGCACACTCATTATTCTAGGTATCCAGAAGT	0.774576236383	0,0,0,0,0,0,0,0	0,0,0,0
2R:17213152-17214922:+	FBgn0020306	49.42815	1374	17213694	junction	0	0	1,21,25,7	0,0,0,0	0	0	0.04	CCATAATTGTATCGTTATAATATAGGTCACATACCCG	0.776056687585	1,0,12,3,19,4,3,0	298,214,218,14
2R:19957765-19959512:+	FBgn0034971	168.5626	1028	19959513	junction	0	0	113,89,134,514	0,0,0,0	0	0	0.827016520894	CCATTCTCGTTTTGTGCAATCTTAGGTAGTGTGGTTA	0.77885583969	110,0,92,0,179,0,566,0	1342,1529,1668,2234
2L:9156594-9161129:+	FBgn0052982	5.1248	180	9161130	junction	0	0	17,39,46,23	0,0,0,0	0	0	0.696132596685	ATTGTCTTCTGCGGTTTCGCTTCAGGTCAAGCTGGTG	0.757392303026	9,0,17,0,15,0,35,0	85,143,149,75
3L:3516828-3552785:+	FBgn0005640	34.796518324212	999	3527111	junction	0	0	0,1,10,0	0,0,0,0	0	0	0.012	CTTTTTTCTTTTCTTCATGTGAAAGGTGTTGCTAGAT	0.768575808086	0,0,0,0,0,0,0,0	0,0,0,0
2L:13274376-13276245:+	FBgn0264894	21.43127	53	13274690	junction	0	0	2,3,5,73	0,0,0,0	0	0	1.55555555556	TCAGCTAATCAATTTGTCGATCAAGGTTACCAGAATT	0.757941891241	4,0,8,0,4,0,183,0	39,58,72,401
3L:17847807-17849745:-	FBgn0036764	69.8426	952	17849225	junction	0	0	0,4,3,2	0,0,0,0	0	0	0.0104931794334	AAGTCGCGTTTCTTATCTTGTGAAGGTTCTTTAAGAT	0.775630860826	0,0,0,0,0,0,0,0	0,0,0,0
3R:22424434-22426967:+	FBgn0263289	20.06796	70	22426968	junction	0	0	0,8,18,31	0,0,0,0	0	0	0.816901408451	ACGTATCCGCCTCATCTACACTTAGGTGGAGACCTGC	0.764831214025	0,0,0,0,0,0,0,0	0,0,0,0
3R:7642479-7643727:-	FBgn0259139	141.7723	554	7643681	junction	0	0	3,28,136,24	0,0,0,0	0	0	0.345945945946	CTCTTTCCATACTAATATGTACCAGGTACCAGGAAAA	0.771700645505	0,0,0,0,0,0,0,0	0,0,0,0
3R:23751715-23754951:+	FBgn0027579	27.62972	192	23753252	junction	0	0	6,34,52,0	0,0,0,0	0	0	0.481865284974	AAAATCTTTGATGTTTCCGTTAAAGGTTTTCTTGACG	0.767940303806	0,0,0,0,0,0,0,0	0,0,0,0
3L:6555518-6583702:+	FBgn0042185	14.49301	235	6555666	junction	0	0	0,2,3,1	0,0,0,0	0	0	0.0296610169492	AGCTTATCGATCATCCCAATCGCAGGTCACAGTTCAA	0.770042726674	0,0,1,0,0,0,0,0	519,356,312,4
2R:17540068-17542278:+	FBgn0034644	22.9761	92	17541147	junction	0	0	0,0,3,3	0,0,0,0	0	0	0.0752688172043	ACGTCTATGCTCGTATTATCCAAAGGTTCGAGGTGCC	0.773002570727	9,0,38,0,44,1,102,0	665,830,735,402
3R:14079177-14081038:-	FBgn0263757	26.1493	439	14080813	junction	0	0	0,8,3,1	0,0,0,0	0	0	0.0295454545455	TGTATAATCCGCACACGTTGCACAGGTACTTGGAGGA	0.772915567224	0,0,0,0,0,0,0,0	0,0,0,0
3R:8835492-8836853:-	FBgn0038110	61.7623	750	8836690	junction	0	0	0,0,8,0	0,0,0,0	0	0	0.0119840213049	GGGTGAACCAAAAATGTAACTACAGGTCACCAATTCA	0.770166974211	0,0,0,0,0,0,0,0	0,0,0,0
3L:236427-239054:-	FBgn0000541	33.321019797	507	236755	junction	0	0	2,17,19,4	0,0,0,0	0	0	0.0846456692913	AACTTACGTTTTTGGAAACGATTAGGTTGGTGGCGGC	0.767341448361	0,0,4,0,8,0,2,0	430,385,236,33
2R:8229287-8232025:-	FBgn0033717	130.463	761	8229424	junction	0	0	0,2,2,6	0,0,0,0	0	0	0.0144356955381	TTATTTTTTACTTTTGCTATATAAGGTCTTATAAAAG	0.768743761512	0,0,0,0,0,0,0,0	0,0,0,0
2L:14229536-14233647:-	FBgn0016930	11.18411	428	14233578	junction	0	0	0,1,11,1	0,0,0,0	0	0	0.032634032634	CGTCTGAAATTGGTCTGTCATAAAGGTATACACATCG	0.766598153579	0,0,0,0,0,0,0,0	0,0,0,0
2L:6329697-6330769:+	FBgn0265778	20.65678	183	6330122	junction	0	0	15,27,35,92	0,0,0,0	0	0	0.923913043478	TTTACCCTAATTTCACACCCAACAGGTTCCATATCGT	0.759619579024	6,0,10,0,8,0,53,0	315,434,447,598
2L:19793402-19794582:-	FBgn0004811	43.17385	579	19794308	junction	0	0	1,3,10,7	0,0,0,0	0	0	0.0379310344828	ATACGATTCGTTCGTTCTCCATAAGGTTGTATTATCC	0.758101786939	0,0,0,0,0,0,0,0	0,0,0,0
2L:1653835-1690115:+	FBgn0086758	13.61417	1716	1673076	junction	0	0	2,14,6,4	0,0,0,0	0	0	0.015725101922	TTTTGATTCCGACAACCCTTAACAGGTTGTGTGCGTG	0.756449157461	4,2,2,2,5,1,0,0	233,155,97,7
X:1531367-1548423:+	FBgn0000210	4.5251525	58	1541397	junction	0	0	1,2,2,0	0,0,0,0	0	0	0.101694915254	TCTTCCTTTCTAAATGACCGTTTAGGTGGCAGCACCG	0.763774222238	0,0,0,0,0,0,0,0	0,0,0,0
3R:9468931-9471474:-	FBgn0263396	638.446	11580	9470292	junction	0	0	45,160,284,33	0,0,0,0	0	0	0.0451601761506	AACTAACCTTGTTCCTCTCCGGCAGGTTTTGAGAGAA	0.759638445759	105,63,301,259,441,396,63,23	2720,3686,3679,326
3R:11234911-11237841:+	FBgn0041188	33.33178	933	11235555	junction	0	0	0,0,8,2	0,0,0,0	0	0	0.0117773019272	TGTAGAGAACATAATTTGTTTAAAGGTTTCCGTTTTG	0.758062790518	0,0,0,0,0,0,0,0	0,0,0,0
3R:8265433-8270519:+	FBgn0086687	453.4301	4514	8269314	junction	0	0	2,18,21,8	0,0,0,0	0	0	0.0110741971207	TTTGTAAGCTCTTGTTTGACCGTAGGTTCACGTGTTA	0.752569562406	30,8,50,10,87,37,30,5	715,527,405,47
X:2035639-2037023:+	FBgn0023507	34.00295	359	2036987	junction	0	0	0,0,3,0	0,0,0,0	0	0	0.0111111111111	GTAACGAATTTTGTATGGCCCAAAGGTATTCCACAGT	0.752698965313	0,0,0,0,0,0,0,0	0,0,0,0
X:21860096-21867999:+	FBgn0031187	36.16866	180	21864549	junction	0	0	0,0,1,3	0,0,0,0	0	0	0.0276243093923	CCAACTGTGAACTGTCACGTTCCAGGTCGGGGCATTC	0.754276161764	0,0,0,0,0,0,0,0	0,0,0,0
X:8990008-8991387:-	FBgn0030087	27.96834	178	8991337	junction	0	0	0,0,0,5	0,0,0,0	0	0	0.0335195530726	GCTGCCACATTTCACTTTAAACTAGGTTCTGGGGCAG	0.73735753431	0,0,0,0,0,0,0,0	0,0,0,0
3L:2429429-2434624:+	FBgn0266696	155.905	375	2429601	junction	0	0	6,0,5,1	0,0,0,0	0	0	0.0345744680851	CTCTTAAAATAAGGTCTATTTATAGGTCGCACAATCA	0.753256915481	0,0,0,0,0,0,0,0	0,0,0,0
3R:16792335-16794112:+	FBgn0002921	239.582395	12	16794113	junction	0	0	0,1,0,10	0,0,0,0	0	0	0.923076923077	CCACCACAAACGTTTGCACGTTTAGGTGCCAGCCATT	0.751921752182	0,0,0,0,0,1,4,0	98,124,56,14
3R:20702856-20704777:+	FBgn0039241	40.773	865	20703193	junction	0	0	3,12,18,6	0,0,0,0	0	0	0.0461893764434	AATAATCAGCGCTGACTCCATGCAGGTTTACACCCAC	0.750920892435	0,0,0,0,0,0,0,0	0,0,0,0
3R:19453182-19460999:-	FBgn0051145	76.6686	2235	19457908	junction	0	0	80,96,115,43	0,0,0,0	0	0	0.149821109123	ATTACGCGTCTCTCCATCAAACCAGGTTAAGTCAGGC	0.747751073116	0,0,0,0,0,0,0,0	0,0,0,0
3L:20764964-20766892:+	FBgn0016696	43.90817	308	20766215	junction	0	0	0,6,5,4	0,0,0,0	0	0	0.0517799352751	AGATAACTACTCCCATTCCCAGCAGGTTGCGCAGTCA	0.74869549495	0,0,0,0,0,0,1,0	289,320,311,33
2L:13274376-13276245:+	FBgn0264894	21.43127	53	13274651	junction	0	0	0,0,0,6	0,0,0,0	0	0	0.12962962963	TTCTATCCCACGAAAGCGCCTGCAGGTCACATAATAC	0.731562433916	4,0,8,0,4,0,183,0	48,66,88,444
2L:7896754-7975188:-	FBgn0085450	10.73533	575	7966809	junction	0	0	0,0,7,0	0,0,0,0	0	0	0.0138888888889	TCATATCCCCATCTCTTTCGAATAGGTTGCAAACCAG	0.748499165679	0,0,0,0,0,0,0,0	0,0,0,0
3L:22766816-22770209:+	FBgn0052451	67.02302	618	22768074	junction	0	0	1,0,5,17	0,0,0,0	0	0	0.0387722132472	TTCCACCTCGTTCGTGACCGAGCAGGTAGAACACGCT	0.747452731393	77,59,115,86,158,109,238,10	705,662,722,422
2L:20967746-21051773:-	FBgn0250867	28.68715	694	21051705	junction	0	0	0,0,1,5	0,0,0,0	0	0	0.010071942446	TTAAAGTGCGGCAAAAAAATCAAAGGTGAAAAAGTCA	0.743811505977	1,2,1,0,1,2,0,0	26,24,27,12
3L:3071189-3073079:+	FBgn0035397	35.33568	410	3071256	junction	0	0	4,14,70,4	0,0,0,0	0	0	0.226277372263	AAGTTTGACAAAACACAAACGGCAGGTTCTTTATGAA	0.743741490176	33,23,43,36,29,56,7,0	116,146,185,8
2R:19810552-19811937:+	FBgn0261794	117.6166	398	19810862	junction	0	0	0,4,10,0	0,0,0,0	0	0	0.0375939849624	ACTTTATATATTTGAAAATCAAAAGGTTCAGACTATA	0.742666085383	0,0,0,0,0,0,0,0	0,0,0,0
3R:13503900-13507816:-	FBgn0038535	117.4169	108	13507736	junction	0	0	0,0,1,2	0,0,0,0	0	0	0.0366972477064	ATTTATCGGTGTGCAATTATTCAAGGTGCCAATTAGT	0.738857483234	0,0,0,0,0,0,0,0	0,0,0,0
2L:5241506-5271265:-	FBgn0003716	12.8386715	886	5244116	junction	0	0	1,0,13,0	0,0,0,0	0	0	0.0169109357384	TTATTTAATGTATGGTTCGTATAAGGTGCCGTCCTAG	0.728692305263	0,0,0,0,0,0,0,0	0,0,0,0
3R:4839214-4840589:-	FBgn0037655	78.66389	123	4840525	junction	0	0	0,1,3,0	0,0,0,0	0	0	0.0403225806452	TTCGTTTCAATTGTTCATTTTCGAGGTCTAGTGTTAT	0.72686845942	74,114,166,215,205,361,178,24	152,252,353,138
3R:14243022-14256553:-	FBgn0004652	29.6476382	212	14252888	junction	0	0	0,3,3,1	0,0,0,0	0	0	0.037558685446	ATATGAACCAAGCAAATGTTTGCAGGTCGCGTCAAGT	0.729417046486	0,0,0,0,0,0,0,0	0,0,0,0
4:904267-906385:-	FBgn0025726	26.86781	817	906313	junction	0	0	1,3,30,2	0,0,0,0	0	0	0.0452322738386	TTAAACAGTTAATTCGTAAAAATAGGTTTTACTAAGG	0.731285230107	0,0,0,1,2,2,0,0	498,473,218,9
3L:236427-239054:-	FBgn0000541	33.321019797	507	236906	junction	0	0	0,5,6,13	0,0,0,0	0	0	0.0492125984252	CAACTTCAATAAAACACATTAAAAGGTTGCCTGGAGT	0.733048790345	2,0,5,0,14,0,20,0	14,35,33,25
X:21082826-21152072:-	FBgn0052521	28.65953	47	21150213	junction	0	0	5,0,0,1	0,0,0,0	0	0	0.145833333333	GCTCCAACTCGCAACCGGAGAGTAGGTCAGGTCAGTA	0.717517075198	0,0,0,0,0,0,1,1	73,44,27,4
2L:21618110-21623365:-	FBgn0032955	31.11751	737	21623307	junction	0	0	3,2,12,10	0,0,0,0	0	0	0.0379403794038	CATCGCCTAACAATGCTTCACCAAGGTTTTAAAAGTT	0.728104766353	0,0,0,0,0,0,0,0	0,0,0,0
3L:16057417-16059121:+	FBgn0005536	41.9940862	363	16058147	junction	0	0	37,67,78,110	0,0,0,0	0	0	0.804945054945	CCAAAATCGAAAATCCGAATGACAGGTTCTATCAAAA	0.728970801748	40,0,100,0,95,0,49,0	614,1101,1301,693
3R:16792335-16794112:+	FBgn0002921	239.582395	12	16792829	junction	0	0	237,249,456,2101	0,0,0,0	0	0	234.153846154	CTACCTGCCGTAATCCAATACCTAGGTGCCAGCCATT	0.72579209725	210,144,253,192,426,313,1749,95	814,951,1532,3945
3R:7773362-7774558:-	FBgn0037963	6.86	190	7773414	junction	0	0	2,3,2,0	0,0,0,0	0	0	0.0418848167539	TCAATGAATAACGGCACTTTGCGAGGTGCGAAGTCGA	0.716641464721	30,69,33,54,23,57,3,3	1023,913,801,85
2L:110877-111905:+	FBgn0005278	152.301521004581	1806	111004	junction	0	0	1,6,1,20	0,0,0,0	0	0	0.0160486995019	ATAAAATCAAATAAAAATCAAAAAGGTTTCGATTGGA	0.714786457031	5,10,5,7,34,19,12,4	475,677,579,71
2L:8226606-8227669:-	FBgn0032006	213.9212	37	8227090	junction	0	0	0,0,7,2	0,0,0,0	0	0	0.263157894737	AACATGGTGTACACATATGCACCAGGTGTCACCGATG	0.715772352133	5,0,27,0,39,0,115,0	1603,2102,1313,305
3R:20883626-20885929:+	FBgn0266719	50.70105	646	20883684	junction	0	0	0,9,1,0	0,0,0,0	0	0	0.0170015455951	ATCAGGTTGACAAAGCCATTAAAAGGTCACAACGAAT	0.71382758668	0,0,0,0,0,0,0,0	0,0,0,0
3L:15594395-15599757:+	FBgn0036518	63.08474	437	15597935	junction	0	0	1,0,8,24	0,0,0,0	0	0	0.0776255707763	TATACGAAATTGGAAAATGTGTTAGGTCCATGAACGC	0.712222649777	0,1,0,0,0,2,3,0	830,855,579,288
2L:110877-111905:+	FBgn0005278	152.301521004581	1806	111906	junction	0	0	128,124,238,774	0,0,0,0	0	0	0.700055340343	AATCGCGCTTCGAAATTCACAAAAGGTTTCGATTTCA	0.699787333642	281,0,515,0,654,0,724,0	1002,1377,1782,1824
3R:25423195-25430230:+	FBgn0086361	97.24166	14	25423900	junction	0	0	4,1,0,0	0,0,0,0	0	0	0.4	ATTCTTGCAGAGTCCAACGCATTAGGTTGCAGTCGAA	0.684963087328	0,0,0,0,0,0,0,0	0,0,0,0
X:11592630-11594652:+	FBgn0011754	18.181	96	11594653	junction	0	0	5,8,14,43	0,0,0,0	0	0	0.731958762887	TTAATCGCGGTGTCGACGGGATCAGGTGTTAATGGGT	0.686778658387	0,0,0,0,0,0,0,0	0,0,0,0
X:19645579-19650461:+	FBgn0031069	18.21117	388	19645682	junction	0	0	0,1,0,4	0,0,0,0	0	0	0.0154241645244	TTCTACGAACATCTTATTGCACAAGGTCTCGGTCTTG	0.682234323099	0,0,0,0,0,0,0,0	0,0,0,0
X:11561012-11562270:+	FBgn0004370	3.86062379808	15	11561229	junction	0	0	4,3,6,6	0,0,0,0	0	0	1.25	TAAATTAACAACACGTGACAAAAAGGTCGAAGGACGC	0.683448892049	11,7,18,4,17,18,11,0	21,23,29,14
2L:12727116-12729929:+	FBgn0032456	86.13707	240	12728531	junction	0	0	1,0,2,12	0,0,0,0	0	0	0.0663900414938	AATATACTTCGTCGGTGGACAAGAGGTTCTGGTAACT	0.630510676582	0,0,0,0,0,0,0,0	0,0,0,0
