# Supplementary material for: Numerous recursive sites contribute to accuracy of splicing in long introns in flies
Source: PLoS Genet. 2018 Aug 27;14(8):e1007588. doi: 10.1371/journal.pgen.1007588 (PMC6110457; doi:10.1371/journal.pgen.1007588)
Supplement: S2 Table — Column 1 –intron coordinates: Coordinates of intron containing recursive site, with chr:start-end:strand. Column 2 –junction type: Type of junction the lariat spans (5’SS-RS, RS-RS, 5’SS-3’SS) Column 3 –junction coordinates: Coordinates of the junction that the lariat spans Column 4 –branchpoint: Coordinate of the branchpoint identified by the lariat spanning read Column 5 –sequence: Sequence overlapping the branch point (the putative branch point nucleophiles is at base 11) Column 6 –timepoint: labeling period in which the lariat read was identified Column 7 –read ID: Identifier of the lariat spanning read. (XLSX) [file pgen.1007588.s008.xlsx]

## Sheet: Sheet1
intron coordinates	junction type	junction coordinates	branchpoint	sequence	timepoint	read ID
2R:2701258-2702563:+	5'-RS	2R:2701258-2701541:+	2701521	TTAAACGCCTAATTTGCTTT	total_r2	SRX2544217.46258117/1
2R:8803569-8805498:+	5'-3'	2R:8803569-8805498:+	8805438	TCTGATTCTCATTTTTATTA	20min_r3	SRX2500211.20271469/1
3L:3151372-3152453:+	5'-RS	3L:3151372-3152453:+	3152422	CCAATCTTTCATTCGCTGTC	5min_r1	SRX2500203.22817708/1
3L:20151768-20183757:-	RS-RS	3L:20162163-20175769:-	20162192	CTCATCACTAACCTCTTGTC	5min_r3	SRX2500205.2967903/2
3R:25015-27563:+	5'-3'	3R:25015-27563:+	27524	ACTCAACTATATCATTTTCT	20min_r2	SRX2500210.16944946/1
3R:24429420-24431182:+	5'-3'	3R:24429420-24431182:+	24431150	TGTCATTTACAACCATGTAT	total_r1	SRX2544216.53839302/1
3R:24429420-24431182:+	5'-3'	3R:24429420-24431182:+	24431163	CATGTATATTATTGTAATTT	total_r2	SRX2544217.44798136/1
