# Supplementary material for: Numerous recursive sites contribute to accuracy of splicing in long introns in flies
Source: PLoS Genet. 2018 Aug 27;14(8):e1007588. doi: 10.1371/journal.pgen.1007588 (PMC6110457; doi:10.1371/journal.pgen.1007588)
Supplement: S3 Table — Column 1 –PRIMER PAIR: Name of primer pair used Column 2—Name: Name of individual primer (note, individual primers are repeated across different primer pairs; primers marked as “Duff” were used in Duff et al. 2015) Column 3—Sequence: Sequence of individual primer Column 4 –Expected amplicon size: Expected amplicon size if recursive segment has not yet been spliced out. Molecules where the recursive segment has been spliced will not be amplified with these primer combinations. (XLSX) [file pgen.1007588.s009.xlsx]

## Sheet: SuppTable2
PRIMER PAIR	Name	Sequence	Expected amplicon size
Ten-m_EE_junct	Ten-m_ex1_fwd	CACTACGACTACGAGTACCAGCAC	159
	Ten-m_ex2_rev	CATGCGACTCATTGTCGGATTAC
Ten-m_5'_RS1	Ten-m_ex1_fwd	CACTACGACTACGAGTACCAGCAC	164
	Ten-m_in1-dRP1_rev	CAACCGAGGTAAGTCAAGCAAAGT
Ten-m_5'_RS2	Ten-m_ex1_fwd	CACTACGACTACGAGTACCAGCAC	163
	Ten-m_in1-dRP2_rev	GATTCCCCGATAAATACGAGAGGTAC
Ten-m_5'_RS3	Ten-m_ex1_fwd	CACTACGACTACGAGTACCAGCAC	148
	Ten-m_in1-dRP3_rev	CTTGTAGCTTACTATTTCGCACAGTC
Ten-m_5'_RS4	Ten-m_ex1_fwd	CACTACGACTACGAGTACCAGCAC	187
	Ten-m_in1-dRP4_rev	GTCAAGAGGTCACATAGCGATAAG
Ten-m_5'_RS5	Ten-m_ex1_fwd	CACTACGACTACGAGTACCAGCAC	221
	Ten-m_in1-dRP5_rev	ACTAGTGTGTTGTGTTGCTTCATC
Luna_EE_junct	Luna_ex2_fwd (Duff)	CCTACCGAGTGGCAACATCT	166
	luna_ex3_rev	GTCCAGATTGCTGTGCATCTTC
Luna_5'_RS1	Luna_ex2_fwd (Duff)	CCTACCGAGTGGCAACATCT	183
	luna_in2_dRP1_rev	GCAGGACCCTGATTCTGGTA
Luna_5'_RS2	Luna_ex2_fwd (Duff)	CCTACCGAGTGGCAACATCT	164
	luna_in2-dRP2_rev	AATAAGTGCCAGTGAAGCGTGC
Luna_5'_RS3	Luna_ex2_fwd (Duff)	CCTACCGAGTGGCAACATCT	157
	luna_in2-dRP3_rev	GTTTAAAGCATGCCAAACAGGAC
Luna_5'_RS4	Luna_ex2_fwd (Duff)	CCTACCGAGTGGCAACATCT	206
	luna_in2-dRP4_rev	CTCGATGGTTGTTGAGGCTTAC
Luna_5'_RS5	Luna_ex2_fwd (Duff)	CCTACCGAGTGGCAACATCT	195
	luna_in2-dRP5_rev	AATTTTGGCCGTTTCGCTCTGT
Tet_EE_junct	Tet_ex5_fwd	GCAAAGGAAAGTCGTCTGGTTC	165
	Tet_ex6_rev	CTGGACTTAGACGAGGCGATG
Tet_5'_RS1	Tet_ex5_fwd	GCAAAGGAAAGTCGTCTGGTTC	151
	Tet_in5-dRP1_rev	AGTCAGATCGCGTTCGCTACTT
Tet_5'_RS2	Tet_ex5_fwd	GCAAAGGAAAGTCGTCTGGTTC	153
	Tet_in5-dRP2_rev	CTACTTACAGCGCACCAGGACT
Tet_5'_RS3	Tet_ex5_fwd	GCAAAGGAAAGTCGTCTGGTTC	197
	Tet_in5-uRP3_rev	TGTTAGCCCGATTCCGATTCCA
Ten-m_3'_RS1	Ten-m_in1-uRP1_fwd	CATTTGCCTAGGGAGCAGGTG	157
	Ten-m_ex2_rev	CATGCGACTCATTGTCGGATTAC
Ten-m_3'_RS2	Ten-m_in1-uRP2_fwd	GTTGAGGTAACTTCGTCTTCGCTG	189
	Ten-m_ex2_rev	CATGCGACTCATTGTCGGATTAC
Ten-m_3'_RS3	Ten-m_in1-uRP3_fwd	GAACTTGCTTGTAGTGCGGTAG	165
	Ten-m_ex2_rev	CATGCGACTCATTGTCGGATTAC
Ten-m_3'_RS4	Ten-m_in1-uRP4_fwd	CAATTCCCACCACTTAGGAGGAC	171
	Ten-m_ex2_rev	CATGCGACTCATTGTCGGATTAC
Ten-m_3'_RS5	Ten-m_in1-uRP5_fwd	GTTTTCAGCATTCATCAAGGGACTTAAC	135
	Ten-m_ex2_rev	CATGCGACTCATTGTCGGATTAC
Luna_3'_RS1	luna_in2_uRP1_fwd	TGCAGTCACTTCAACATTTGATCCA	202
	luna_ex3_rev	GTCCAGATTGCTGTGCATCTTC
Luna_3'_RS2	luna_in2-dRP2_fwd	TCCAACCCTCTCGCCACTTTAA	167
	luna_ex3_rev	GTCCAGATTGCTGTGCATCTTC
Luna_3'_RS3	luna_in2-uRP3_fwd	GCTGCACTGGAGAGAAAACTG	241
	luna_ex3_rev	GTCCAGATTGCTGTGCATCTTC
Luna_3'_RS4	luna_in2-uRP4_fwd	CATATGCTGCAAACCAGCTGT	147
	luna_ex3_rev	GTCCAGATTGCTGTGCATCTTC
Luna_3'_RS5	luna_in2-uRP5_fwd	CACTCTCAAGCACTGCTGCAAA	181
	luna_ex3_rev	GTCCAGATTGCTGTGCATCTTC
Tet_3'_RS1	Tet_in5-uRP1_fwd	TTTCCCTCTCCCTCTGATCCGA	185
	Tet_ex6_rev	CTGGACTTAGACGAGGCGATG
Tet_3'_RS2	Tet_in5-uRP2_fwd	CTATTTTCCACTGCTTGCCCGG	159
	Tet_ex6_rev	CTGGACTTAGACGAGGCGATG
Tet_3'_RS3	Tet_in5-uRP3_fwd	ACTTGGCCAGCAAACGACTTTT	137
	Tet_ex6_rev	CTGGACTTAGACGAGGCGATG
