# Supplementary material for: Numerous recursive sites contribute to accuracy of splicing in long introns in flies
Source: PLoS Genet. 2018 Aug 27;14(8):e1007588. doi: 10.1371/journal.pgen.1007588 (PMC6110457; doi:10.1371/journal.pgen.1007588)
Supplement: S5 Table — Column 1 –intron: Coordinates of intron containing recursive site, with chr:start-end:strand. Column 2 –gene: FlyBase gene symbol for parent gene. Column 3 –recursive_site: Coordinate for the recursive site (or 3' splice site in the case of the final segment of the intron). Column 4 –segment_type: Indicator whether the segment is spliced to a recursive site. (“segment”) or to the 3’ splice site (“threess”, in the case of the final segment of the intron). Column 5 –segment_len: Length of the segment (nucleotides). Column 6 –segment_num: Position of the segment relative to other segments in the intron. Column 7 –three_length: Length of the region from the recursive site (or 3' splice site) to the polyA site of the transcript (nucleotides). Columns 8–10 –ie_count_[timepoint]: count of the intron-exon junction reads for each of the labeling periods (summed across three replicates per labeling period)–for recursive sites, this overlaps the recursive site, while for the final segment this overlaps the 3' splice site. Columns 11–13 –ee_count_[timepoint]: count of the exon-exon junction reads for each of the labeling periods (summed across three replicates per labeling periods)–this includes junctions deriving from recursive intermediates, as outlined in the Methods. Column 14 –halflife: Half-life of the recursive segment computed using the junction dynamics approach described in Pai et al. 2017 (min). Column 15 –txn_to_three: Time to transcribe the remainder of the intron from the recursive site to the 3’ splice site (min). (TXT) [file pgen.1007588.s011.txt]

intron	gene	recursive_site	segment_type	segment_len	segment_num	three_length	ie_count_5	ie_count_10	ie_count_20	ee_count_5	ee_count_10	ee_count_20	halflife	txn_to_threess
2L:1653835-1690115:+	FBgn0086758	1659819	segment	5984	1	44863	3	2	0	605	661	669	0.0676025390625	20.1973333333333
2L:1653835-1690115:+	FBgn0086758	1670143	segment	10324	2	34539	19	13	2	471	527	535	0.47177734375	13.3146666666667
2L:1653835-1690115:+	FBgn0086758	1673076	segment	2933	3	31606	61	26	14	239	295	303	2.224609375	11.3593333333333
2L:1653835-1690115:+	FBgn0086758	1678868	segment	5792	4	25814	0	1	0	237	293	301	0.021380615234375	7.498
2L:1653835-1690115:+	FBgn0086758	1690115	threess	11247	5	14565	38	24	14	65	121	129	2.669921875	NA
3L:7974082-8032973:+	FBgn0011817	7987988	segment	13906	1	59259	1	1	0	12	12	13	1.670703125	29.99
3L:7974082-8032973:+	FBgn0011817	8010683	segment	22695	2	36564	1	1	1	4	4	5	4.6984375	14.86
3L:7974082-8032973:+	FBgn0011817	8032973	threess	22290	3	14272	0	0	0	0	0	1	NA	NA
X:3615680-3675686:+	FBgn0086899	3620780	segment	5100	1	63023	13	8	0	723	742	739	0.32001953125	36.604
X:3615680-3675686:+	FBgn0086899	3628509	segment	7729	2	55294	52	10	5	723	742	739	0.88125	31.4513333333333
X:3615680-3675686:+	FBgn0086899	3634628	segment	6119	3	49175	63	38	19	424	443	440	2.41484375	27.372
X:3615680-3675686:+	FBgn0086899	3661707	segment	27079	4	22096	50	25	12	220	239	236	1.7728515625	9.31933333333333
X:3615680-3675686:+	FBgn0086899	3675686	threess	13979	5	8115	68	52	39	27	46	43	9.475	NA
3L:3516828-3552785:+	FBgn0005640	3527111	segment	10283	1	83410	4	2	0	73	102	82	1.01875	17.116
3L:3516828-3552785:+	FBgn0005640	3533811	segment	6700	2	76710	0	0	0	73	102	82	0	12.6493333333333
3L:3516828-3552785:+	FBgn0005640	3552785	threess	18974	3	57734	5	5	4	45	74	54	2.645703125	NA
2R:13163568-13238597:+	FBgn0265487	13183339	segment	19771	1	83542	3	2	0	119	136	133	0.56484375	36.8386666666667
2R:13163568-13238597:+	FBgn0265487	13193491	segment	10152	2	73390	2	2	0	89	106	103	0.5259765625	30.0706666666667
2R:13163568-13238597:+	FBgn0265487	13203579	segment	10088	3	63302	4	3	0	55	72	69	1.221875	23.3453333333333
2R:13163568-13238597:+	FBgn0265487	13220080	segment	16501	4	46801	5	1	2	31	48	45	1.859375	12.3446666666667
2R:13163568-13238597:+	FBgn0265487	13238597	threess	18517	5	28282	4	1	0	1	18	15	4.56875	NA
2L:13558832-13609789:+	FBgn0259984	13578200	segment	19368	1	61211	13	14	1	987	1059	1106	0.303466796875	21.0593333333333
2L:13558832-13609789:+	FBgn0259984	13594255	segment	16055	2	45156	4	3	3	472	544	591	0.17744140625	10.356
2L:13558832-13609789:+	FBgn0259984	13609789	threess	15534	3	29620	10	13	8	188	260	307	0.84931640625	NA
3R:4906744-5039481:-	FBgn0003165	5026613	segment	12868	1	134548	3	6	1	950	955	964	0.2388671875	79.9126666666667
3R:4906744-5039481:-	FBgn0003165	5015510	segment	11103	2	123445	16	9	4	854	859	868	0.700390625	72.5106666666667
3R:4906744-5039481:-	FBgn0003165	5004803	segment	10707	3	112738	6	0	2	854	859	868	0.179736328125	65.3726666666667
3R:4906744-5039481:-	FBgn0003165	4989350	segment	15453	4	97285	3	2	1	775	780	789	0.131298828125	55.0706666666667
3R:4906744-5039481:-	FBgn0003165	4957139	segment	32211	5	65074	45	32	14	665	670	679	1.56640625	33.5966666666667
3R:4906744-5039481:-	FBgn0003165	4947147	segment	9992	6	55082	80	46	23	415	420	429	3.28984375	26.9353333333333
3R:4906744-5039481:-	FBgn0003165	4937667	segment	9480	7	45602	32	31	14	183	188	197	3.31171875	20.6153333333333
3R:4906744-5039481:-	FBgn0003165	4924459	segment	13208	8	32394	6	3	1	71	76	85	0.8677734375	11.81
3R:4906744-5039481:-	FBgn0003165	4906744	threess	17715	9	14679	4	10	4	4	9	18	5.721875	NA
2R:5503008-5554869:-	FBgn0033438	5530981	segment	23888	1	32337	4	3	0	155	184	196	0.27138671875	18.6486666666667
2R:5503008-5554869:-	FBgn0033438	5512281	segment	18700	2	13637	3	1	0	74	103	115	0.169287109375	6.182
2R:5503008-5554869:-	FBgn0033438	5503008	threess	9273	3	4364	4	2	3	18	47	59	0.7099609375	NA
3L:2796681-2851558:-	FBgn0263392	2807829	segment	43729	1	21622	30	18	20	487	489	490	0.77236328125	7.432
3L:2796681-2851558:-	FBgn0263392	2796681	threess	11148	2	10474	40	27	8	55	57	58	3.2296875	NA
3L:3723872-3767136:-	FBgn0052264	3753088	segment	14048	1	38262	3	0	0	20	26	24	0.9193359375	19.4773333333333
3L:3723872-3767136:-	FBgn0052264	3738636	segment	14452	2	23810	2	3	1	10	16	14	2.30078125	9.84266666666667
3L:3723872-3767136:-	FBgn0052264	3723872	threess	14764	3	9046	1	0	0	2	8	6	0.848828125	NA
3R:5769616-5807999:+	FBgn0267336	5779494	segment	9878	1	41592	1	0	1	24	15	32	0.63671875	19.0033333333333
3R:5769616-5807999:+	FBgn0267336	5788323	segment	8829	2	32763	2	1	1	20	11	28	1.51015625	13.1173333333333
3R:5769616-5807999:+	FBgn0267336	5807999	threess	19676	3	13085	27	9	11	9	0	17	13.7875	NA
3R:24890334-24922952:+	FBgn0039633	24900684	segment	10350	1	33986	30	19	18	395	400	407	1.2107421875	14.8453333333333
3R:24890334-24922952:+	FBgn0039633	24911575	segment	10891	2	23095	23	10	3	111	116	123	1.46875	7.58466666666667
3R:24890334-24922952:+	FBgn0039633	24922952	threess	11377	3	11716	10	11	1	26	31	38	2.05859375	NA
X:19257054-19327185:+	FBgn0031016	19280639	segment	23585	1	85308	11	3	4	76	66	82	3.30546875	31.0306666666667
X:19257054-19327185:+	FBgn0031016	19292535	segment	11896	2	73412	2	0	0	76	66	82	0.31953125	23.1
X:19257054-19327185:+	FBgn0031016	19304191	segment	11656	3	61756	0	5	0	52	42	58	1.2578125	15.3293333333333
X:19257054-19327185:+	FBgn0031016	19327185	threess	22994	4	38760	2	0	1	24	14	30	0.88984375	NA
X:11388032-11444508:+	FBgn0052666	11402080	segment	14048	1	46998	4	2	0	45	49	57	1.059375	28.2853333333333
X:11388032-11444508:+	FBgn0052666	11416648	segment	14568	2	32430	0	1	0	21	25	33	0.28095703125	18.5733333333333
X:11388032-11444508:+	FBgn0052666	11444508	threess	27860	3	4568	5	1	2	4	8	16	1.925	NA
3L:10499663-10561227:+	FBgn0052062	10512711	segment	13048	1	74401	4	1	1	NA	NA	NA	NA	32.344
3L:10499663-10561227:+	FBgn0052062	10527930	segment	15219	2	59182	7	1	0	NA	NA	NA	NA	22.198
3L:10499663-10561227:+	FBgn0052062	10541098	segment	13168	3	46014	4	1	0	NA	NA	NA	NA	13.4193333333333
3L:10499663-10561227:+	FBgn0052062	10547321	segment	6223	4	39791	3	4	0	NA	NA	NA	NA	9.27066666666667
3L:10499663-10561227:+	FBgn0052062	10561227	threess	13906	5	NA	NA	NA	NA	0	0	0	NA	NA
2R:3629425-3665979:-	FBgn0266526	3652647	segment	13332	1	28123	25	12	7	106	117	109	2.204296875	15.4813333333333
2R:3629425-3665979:-	FBgn0266526	3641073	segment	11574	2	16549	22	13	4	106	117	109	1.376171875	7.76533333333333
2R:3629425-3665979:-	FBgn0266526	3629425	threess	11648	3	4901	18	7	10	5	16	8	9.021875	NA
2L:14636159-14688465:-	FBgn0003016	14677489	segment	10976	1	78293	0	1	1	13	8	12	2.8796875	27.5533333333333
2L:14636159-14688465:-	FBgn0003016	14656367	segment	21122	2	57171	0	0	0	6	1	5	0	13.472
2L:14636159-14688465:-	FBgn0003016	14636159	threess	20208	3	36963	0	0	0	5	0	4	NA	NA
2L:2886578-2946707:+	FBgn0041111	2907075	segment	20497	1	47331	9	6	0	NA	NA	NA	NA	26.4213333333333
2L:2886578-2946707:+	FBgn0041111	2946707	threess	39632	2	NA	NA	NA	NA	0	0	0	NA	NA
2L:1397252-1419903:-	FBgn0002543	1404848	segment	15055	1	24762	7	7	8	133	154	136	0.983203125	5.064
2L:1397252-1419903:-	FBgn0002543	1397252	threess	7596	2	17166	38	17	12	70	91	73	3.155859375	NA
2R:6449695-6498053:+	FBgn0263102	6467831	segment	18136	1	36954	6	0	3	308	346	366	0.214697265625	20.148
2R:6449695-6498053:+	FBgn0263102	6481184	segment	13353	2	23601	0	0	0	94	132	152	0	11.246
2R:6449695-6498053:+	FBgn0263102	6493510	segment	12326	3	11275	9	3	1	94	132	152	0.3841796875	3.02866666666667
2R:6449695-6498053:+	FBgn0263102	6498053	threess	4543	4	6730	3	0	0	22	60	80	0.26298828125	NA
3L:514705-539898:-	FBgn0001316	529375	segment	10523	1	95292	33	11	5	389	212	284	2.41015625	9.78
3L:514705-539898:-	FBgn0001316	514705	threess	14670	2	80622	124	29	45	177	0	72	38.525	NA
3L:3769406-3803313:-	FBgn0052264	3793504	segment	9809	1	78678	9	2	5	46	63	64	3.82890625	16.0653333333333
3L:3769406-3803313:-	FBgn0052264	3769406	threess	24098	2	54580	3	2	0	19	36	37	1.86796875	NA
2L:2890916-2946707:+	FBgn0041111	2924913	segment	33997	1	29493	9	3	1	40	40	46	1.71953125	14.5293333333333
2L:2890916-2946707:+	FBgn0041111	2946707	threess	21794	2	7697	20	9	5	0	0	6	13.725	NA
3L:2729469-2766257:-	FBgn0052296	2738321	segment	27936	1	20706	9	2	3	201	217	229	0.33740234375	5.90133333333333
3L:2729469-2766257:-	FBgn0052296	2729469	threess	8852	2	11854	10	4	3	75	91	103	0.707421875	NA
X:10413810-10469422:-	FBgn0085443	10444513	segment	24909	1	60411	0	0	0	39	48	51	0	20.4686666666667
X:10413810-10469422:-	FBgn0085443	10413810	threess	30703	2	29708	7	10	3	17	26	29	4.45859375	NA
3L:16415746-16478535:+	FBgn0053158	16441539	segment	25793	1	48121	9	3	2	33	45	35	3.09296875	24.664
3L:16415746-16478535:+	FBgn0053158	16460387	segment	18848	2	29273	4	1	1	9	21	11	2.806640625	12.0986666666667
3L:16415746-16478535:+	FBgn0053158	16478535	threess	18148	3	11123	2	1	1	9	21	11	1.23125	NA
2R:18387241-18422349:-	FBgn0003175	18394182	segment	28167	1	12380	5	4	2	56	54	61	0.74912109375	4.62733333333333
2R:18387241-18422349:-	FBgn0003175	18387241	threess	6941	2	5439	0	0	1	2	0	7	NA	NA
3R:26105969-26134872:+	FBgn0010113	26115724	segment	9755	1	82380	14	4	3	265	233	230	1.170703125	12.7653333333333
3R:26105969-26134872:+	FBgn0010113	26129984	segment	14260	2	68120	1	4	2	159	127	124	0.7037109375	3.25866666666667
3R:26105969-26134872:+	FBgn0010113	26134872	threess	4888	3	63230	18	14	6	159	127	124	2.965625	NA
3R:7419488-7445425:-	FBgn0051363	7442792	segment	2633	1	26684	53	40	15	1133	1281	1488	0.51689453125	15.536
3R:7419488-7445425:-	FBgn0051363	7419488	threess	23304	2	3380	11	14	8	205	353	560	0.265771484375	NA
3R:27784849-27805244:-	FBgn0011224	27798275	segment	6969	1	125566	5	5	2	158	152	152	1.629296875	8.95066666666667
3R:27784849-27805244:-	FBgn0011224	27795507	segment	2768	2	122798	4	4	1	116	110	110	1.6265625	7.10533333333333
3R:27784849-27805244:-	FBgn0011224	27784849	threess	10658	3	112140	2	2	2	6	0	0	131.8	NA
3L:5212385-5269254:-	FBgn0052423	5248110	segment	21144	1	99189	1	0	0	30	29	29	0.530078125	23.8166666666667
3L:5212385-5269254:-	FBgn0052423	5230698	segment	17412	2	81777	1	0	1	6	5	5	4.8359375	12.2086666666667
3L:5212385-5269254:-	FBgn0052423	5212385	threess	18313	3	63464	0	0	0	1	0	0	NA	NA
3R:22625202-22652296:+	FBgn0262473	22632078	segment	6876	1	36047	0	1	1	53	51	38	0.412109375	13.4786666666667
3R:22625202-22652296:+	FBgn0262473	22652296	threess	20218	2	15827	2	0	0	15	13	0	NA	NA
X:14735052-14818257:+	FBgn0264078	14755234	segment	20182	1	72745	7	8	0	189	190	212	0.9875	42.0153333333333
X:14735052-14818257:+	FBgn0264078	14779730	segment	24496	2	48249	2	0	0	84	85	107	0.19970703125	25.6846666666667
X:14735052-14818257:+	FBgn0264078	14797288	segment	17558	3	30691	3	2	0	59	60	82	0.51171875	13.9793333333333
X:14735052-14818257:+	FBgn0264078	14818257	threess	20969	4	9720	0	1	1	33	34	56	0.21611328125	NA
3L:8821603-8870256:+	FBgn0263930	8828151	segment	6548	1	56141	17	4	2	210	216	224	1.0515625	28.07
3L:8821603-8870256:+	FBgn0263930	8843687	segment	15536	2	40605	2	1	1	128	134	142	0.253515625	17.7126666666667
3L:8821603-8870256:+	FBgn0263930	8855638	segment	11951	3	28654	8	4	1	83	89	97	0.8708984375	9.74533333333333
3L:8821603-8870256:+	FBgn0263930	8870256	threess	14618	4	14034	5	2	1	39	45	53	0.69287109375	NA
3R:21183838-21222433:-	FBgn0004509	21212901	segment	9532	1	39748	4	1	3	57	72	89	0.9431640625	19.3753333333333
3R:21183838-21222433:-	FBgn0004509	21201943	segment	10958	2	28790	10	3	4	17	32	49	3.31328125	12.07
3R:21183838-21222433:-	FBgn0004509	21183838	threess	18105	3	10685	3	2	1	3	18	35	1.93125	NA
2L:9191813-9233986:+	FBgn0041092	9202442	segment	10629	1	47769	11	9	2	332	387	390	0.55390625	21.0293333333333
2L:9191813-9233986:+	FBgn0041092	9214463	segment	12021	2	35748	6	0	2	214	269	272	0.255615234375	13.0153333333333
2L:9191813-9233986:+	FBgn0041092	9227528	segment	13065	3	22683	29	28	12	139	194	197	2	4.30533333333333
2L:9191813-9233986:+	FBgn0041092	9233986	threess	6458	4	16223	6	11	9	76	131	134	1.08828125	NA
3L:14626482-14657394:+	FBgn0041604	14629118	segment	2636	1	35591	1	2	1	9	8	8	3.3546875	18.8506666666667
3L:14626482-14657394:+	FBgn0041604	14637784	segment	8666	2	26925	2	0	0	9	8	8	0.9640625	13.0733333333333
3L:14626482-14657394:+	FBgn0041604	14657394	threess	19610	3	7313	0	0	0	3	2	2	0	NA
2L:163001-175359:+	FBgn0016977	174857	segment	11856	1	28540	30	10	1	316	320	346	0.71015625	0.336
2L:163001-175359:+	FBgn0016977	175360	segment	503	2	28037	6	2	5	316	320	346	0.2705078125	0.000666666666666667
2L:163001-175359:+	FBgn0016977	175359	threess	1	3	28036	9	5	7	86	90	116	1.376171875	NA
X:13795676-13861302:-	FBgn0267033	13852115	segment	9187	1	111966	1	0	0	154	170	158	0.118701171875	37.626
X:13795676-13861302:-	FBgn0267033	13847259	segment	4856	2	107110	1	0	0	154	170	158	0.113916015625	34.3886666666667
X:13795676-13861302:-	FBgn0267033	13823208	segment	24051	3	83059	2	0	0	103	119	107	0.265673828125	18.3546666666667
X:13795676-13861302:-	FBgn0267033	13809382	segment	13826	4	69233	5	0	0	53	69	57	1.01875	9.13733333333333
X:13795676-13861302:-	FBgn0267033	13795676	threess	13706	5	55527	1	3	0	21	37	25	1.255859375	NA
X:737207-787254:-	FBgn0264449	770636	segment	16618	1	68386	0	0	0	7	8	6	0	22.286
X:737207-787254:-	FBgn0264449	737207	threess	33429	2	34957	0	0	0	2	3	1	0	NA
X:9277398-9366031:-	FBgn0261260	9353326	segment	12705	1	100797	2	2	0	134	155	144	0.47255859375	50.6186666666667
X:9277398-9366031:-	FBgn0261260	9334149	segment	19177	2	81620	3	6	0	115	136	125	0.9779296875	37.834
X:9277398-9366031:-	FBgn0261260	9334052	segment	97	3	81523	21	10	13	67	88	77	7.2796875	37.7693333333333
X:9277398-9366031:-	FBgn0261260	9319496	segment	14556	4	66967	2	0	0	67	88	77	0.33251953125	28.0653333333333
X:9277398-9366031:-	FBgn0261260	9309746	segment	9750	5	57217	6	1	3	41	62	51	2.1953125	21.5653333333333
X:9277398-9366031:-	FBgn0261260	9287799	segment	21947	6	35270	2	0	2	40	61	50	0.70078125	6.934
X:9277398-9366031:-	FBgn0261260	9277398	threess	10401	7	24869	13	11	1	25	46	35	3.1046875	NA
3L:19004158-19037403:-	FBgn0002945	19034935	segment	2468	1	38094	32	14	7	96	112	119	3.24296875	20.518
3L:19004158-19037403:-	FBgn0002945	19018735	segment	16200	2	21894	5	2	4	98	114	121	0.57353515625	9.718
3L:19004158-19037403:-	FBgn0002945	19004158	threess	14577	3	7317	16	10	3	20	36	43	2.112109375	NA
3R:10277728-10306363:-	FBgn0086901	10301039	segment	5324	1	83634	12	12	6	244	241	244	1.7986328125	15.5406666666667
3R:10277728-10306363:-	FBgn0086901	10277728	threess	23311	2	60323	19	10	6	97	94	97	3.6375	NA
3R:22303526-22357834:-	FBgn0039431	22347991	segment	9843	1	52191	37	26	8	158	190	211	3.453125	29.6433333333333
3R:22303526-22357834:-	FBgn0039431	22338692	segment	9299	2	42892	0	0	0	158	190	211	0	23.444
3R:22303526-22357834:-	FBgn0039431	22332309	segment	6383	3	36509	14	7	4	158	190	211	1.02421875	19.1886666666667
3R:22303526-22357834:-	FBgn0039431	22303526	threess	28783	4	7726	4	4	0	44	76	97	0.3705078125	NA
2L:12477166-12536274:-	FBgn0259176	12520176	segment	16098	1	64636	8	2	4	281	316	302	0.57529296875	28.6733333333333
2L:12477166-12536274:-	FBgn0259176	12506671	segment	13505	2	51131	9	2	0	183	218	204	0.516015625	19.67
2L:12477166-12536274:-	FBgn0259176	12495670	segment	11001	3	40130	11	6	1	179	214	200	0.71005859375	12.336
2L:12477166-12536274:-	FBgn0259176	12484860	segment	10810	4	29320	28	13	11	138	173	159	2.024609375	5.12933333333333
2L:12477166-12536274:-	FBgn0259176	12477166	threess	7694	5	21626	8	9	10	15	50	36	4.246875	NA
3L:6555518-6583702:+	FBgn0042185	6555666	segment	148	1	31374	41	30	29	34	42	67	10.1546875	18.6906666666667
3L:6555518-6583702:+	FBgn0042185	6574575	segment	18909	2	12465	16	6	4	34	42	67	1.871875	6.08466666666667
3L:6555518-6583702:+	FBgn0042185	6583702	threess	9127	3	3336	3	5	1	6	14	39	1.425	NA
2R:11778785-11809143:-	FBgn0264089	11794738	segment	14405	1	37738	4	3	5	121	136	144	0.7484375	10.6353333333333
2R:11778785-11809143:-	FBgn0264089	11778785	threess	15953	2	21785	8	3	2	46	61	69	1.15859375	NA
2L:14611916-14636078:-	FBgn0003016	14627054	segment	9024	1	27858	0	0	0	11	9	9	0	10.092
2L:14611916-14636078:-	FBgn0003016	14611916	threess	15138	2	12720	1	0	0	2	0	0	NA	NA
2L:9127466-9154657:+	FBgn0052982	9140013	segment	12547	1	23708	3	4	1	12	12	12	3.09609375	9.76266666666667
2L:9127466-9154657:+	FBgn0052982	9148754	segment	8741	2	14967	3	4	2	9	9	9	3.69453125	3.93533333333333
2L:9127466-9154657:+	FBgn0052982	9154657	threess	5903	3	9062	3	1	1	0	0	0	NA	NA
3L:22333741-22399991:-	FBgn0004449	22392830	segment	7161	1	106686	10	2	2	463	452	441	0.54951171875	39.3926666666667
3L:22333741-22399991:-	FBgn0004449	22374181	segment	18649	2	88037	3	7	1	286	275	264	0.615234375	26.96
3L:22333741-22399991:-	FBgn0004449	22359924	segment	14257	3	73780	24	5	2	150	139	128	2.446875	17.4553333333333
3L:22333741-22399991:-	FBgn0004449	22351488	segment	8436	4	65344	5	3	2	104	93	82	1.251171875	11.8313333333333
3L:22333741-22399991:-	FBgn0004449	22343198	segment	8290	5	57054	12	8	1	64	53	42	3.33671875	6.30466666666667
3L:22333741-22399991:-	FBgn0004449	22333741	threess	9457	6	47597	8	2	1	40	29	18	2.665234375	NA
3L:17986096-18051336:-	FBgn0000568	18032387	segment	18949	1	88334	10	7	2	7	14	7	19.240625	30.8606666666667
3L:17986096-18051336:-	FBgn0000568	18026810	segment	5577	2	82757	1	1	0	7	14	7	2.741796875	27.1426666666667
3L:17986096-18051336:-	FBgn0000568	18014771	segment	12039	3	70718	0	1	0	3	10	3	1.200390625	19.1166666666667
3L:17986096-18051336:-	FBgn0000568	18008627	segment	6144	4	64574	5	2	1	2	9	2	16.403125	15.0206666666667
3L:17986096-18051336:-	FBgn0000568	17986096	threess	22531	5	42043	5	1	0	0	7	0	NA	NA
3R:15332801-15380538:+	FBgn0260003	15353252	segment	20451	1	69758	0	2	0	116	125	105	0.205615234375	18.1906666666667
3R:15332801-15380538:+	FBgn0260003	15364328	segment	11076	2	58682	1	1	0	72	81	61	0.278076171875	10.8066666666667
3R:15332801-15380538:+	FBgn0260003	15380538	threess	16210	3	42470	6	3	1	50	59	39	1.53203125	NA
2L:8564296-8631025:+	FBgn0011259	8579085	segment	14789	1	92956	0	0	0	15	22	18	0	34.6266666666667
2L:8564296-8631025:+	FBgn0011259	8589390	segment	10305	2	82651	2	0	1	11	18	14	3.29296875	27.7566666666667
2L:8564296-8631025:+	FBgn0011259	8610230	segment	20840	3	61811	0	0	0	7	14	10	0	13.8633333333333
2L:8564296-8631025:+	FBgn0011259	8622102	segment	11872	4	49939	1	0	0	5	12	8	1.47421875	5.94866666666667
2L:8564296-8631025:+	FBgn0011259	8631025	threess	8923	5	41014	0	0	0	5	12	8	0	NA
3L:5163540-5212049:-	FBgn0052423	5193466	segment	18583	1	44545	1	1	0	16	13	22	1.1267578125	19.9506666666667
3L:5163540-5212049:-	FBgn0052423	5186914	segment	6552	2	37993	6	0	1	12	9	18	2.8828125	15.5826666666667
3L:5163540-5212049:-	FBgn0052423	5163540	threess	23374	3	14619	12	12	6	7	4	13	9.659375	NA
2L:12458223-12477114:-	FBgn0259176	12468417	segment	8697	1	12877	10	6	0	127	162	169	0.382421875	6.796
2L:12458223-12477114:-	FBgn0259176	12458223	threess	10194	2	2683	33	30	16	34	69	76	2.65234375	NA
3L:21376184-21404628:+	FBgn0261258	21385431	segment	9247	1	32085	10	8	2	2	2	3	21.25625	12.798
3L:21376184-21404628:+	FBgn0261258	21404628	threess	19197	2	12886	0	0	0	1	1	2	0	NA
3R:27707593-27784756:-	FBgn0011224	27765953	segment	18803	1	93244	2	2	1	56	66	62	1.3267578125	38.9066666666667
3R:27707593-27784756:-	FBgn0011224	27747396	segment	18557	2	74687	2	2	0	55	65	61	0.856640625	26.5353333333333
3R:27707593-27784756:-	FBgn0011224	27735031	segment	12365	3	62322	8	6	1	22	32	28	5.23046875	18.292
3R:27707593-27784756:-	FBgn0011224	27713584	segment	21447	4	40875	3	6	0	17	27	23	2.68203125	3.994
3R:27707593-27784756:-	FBgn0011224	27707593	threess	5991	5	34884	1	1	0	17	27	23	0.637109375	NA
X:2536126-2563944:+	FBgn0003371	2539408	segment	3282	1	34178	0	0	0	197	212	224	0	16.3573333333333
X:2536126-2563944:+	FBgn0003371	2547288	segment	7880	2	26298	39	18	13	77	92	104	3.7515625	11.104
X:2536126-2563944:+	FBgn0003371	2555372	segment	8084	3	18214	1	2	1	77	92	104	0.23037109375	5.71466666666667
X:2536126-2563944:+	FBgn0003371	2563944	threess	8572	4	9640	10	9	4	19	34	46	2.190625	NA
3R:16079575-16113669:+	FBgn0262582	16089506	segment	9931	1	40158	24	22	7	306	360	356	1.231640625	16.1086666666667
3R:16079575-16113669:+	FBgn0262582	16099980	segment	10474	2	29684	17	6	3	306	360	356	0.491015625	9.126
3R:16079575-16113669:+	FBgn0262582	16113669	threess	13689	3	15993	45	23	20	84	138	134	2.86875	NA
2R:8417331-8444076:+	FBgn0011592	8429329	segment	11998	1	22360	4	1	1	157	172	197	0.1882568359375	9.83133333333333
2R:8417331-8444076:+	FBgn0011592	8436003	segment	6674	2	15686	7	11	2	45	60	85	1.3748046875	5.382
2R:8417331-8444076:+	FBgn0011592	8444076	threess	8073	3	7611	9	5	8	20	35	60	1.846484375	NA
3R:15764178-15831956:-	FBgn0038755	15813378	segment	18578	1	58379	5	1	0	62	64	62	0.93125	32.8
3R:15764178-15831956:-	FBgn0038755	15805327	segment	8051	2	50328	1	1	0	46	48	46	0.394921875	27.4326666666667
3R:15764178-15831956:-	FBgn0038755	15784556	segment	20771	3	29557	5	3	1	44	46	44	1.2064453125	13.5853333333333
3R:15764178-15831956:-	FBgn0038755	15764178	threess	20378	4	9179	1	4	0	12	14	12	1.026171875	NA
3L:11520442-11554993:-	FBgn0259481	11547218	segment	7775	1	31361	0	0	0	21	24	50	0	17.8506666666667
3L:11520442-11554993:-	FBgn0259481	11520442	threess	26776	2	4585	27	7	35	3	6	32	10.03125	NA
X:21082826-21152072:-	FBgn0052521	21150213	segment	1859	1	73876	1	1	1	5	5	5	7.065625	44.9246666666667
X:21082826-21152072:-	FBgn0052521	21130567	segment	19646	2	54230	1	1	0	0	0	0	NA	31.8273333333333
X:21082826-21152072:-	FBgn0052521	21109455	segment	21112	3	33118	0	1	0	0	0	0	NA	17.7526666666667
X:21082826-21152072:-	FBgn0052521	21094674	segment	14781	4	18337	0	0	0	0	0	0	NA	7.89866666666667
X:21082826-21152072:-	FBgn0052521	21082826	threess	11848	5	6489	0	0	1	0	0	0	NA	NA
3R:21345451-21389800:+	FBgn0011666	21361923	segment	16472	1	72222	3	4	4	260	259	263	0.5802734375	18.586
3R:21345451-21389800:+	FBgn0011666	21369343	segment	7420	2	64802	63	28	10	168	167	171	5.60078125	13.6393333333333
3R:21345451-21389800:+	FBgn0011666	21371882	segment	2539	3	62263	21	6	4	168	167	171	1.931640625	11.9466666666667
3R:21345451-21389800:+	FBgn0011666	21387411	segment	15529	4	46734	3	1	5	102	101	105	0.869140625	1.594
3R:21345451-21389800:+	FBgn0011666	21389801	segment	2390	5	44344	61	40	18	56	55	59	11.465625	0.000666666666666667
3R:21345451-21389800:+	FBgn0011666	21389800	threess	1	6	44343	47	24	12	20	19	23	17.85625	NA
3L:14206303-14223274:+	FBgn0013718	14209921	segment	3618	1	16429	0	0	0	5	7	9	0	8.902
3L:14206303-14223274:+	FBgn0013718	14223274	threess	13353	2	3074	17	17	19	0	2	4	39	NA
3L:4338182-4363026:-	FBgn0035533	4361586	segment	1440	1	39095	4	0	1	467	567	599	0.0786865234375	15.6026666666667
3L:4338182-4363026:-	FBgn0035533	4351186	segment	10400	2	28695	140	60	37	467	567	599	2.453125	8.66933333333333
3L:4338182-4363026:-	FBgn0035533	4338182	threess	13004	3	15691	43	20	5	56	156	188	2.24296875	NA
3R:14261512-14303785:-	FBgn0004652	14289079	segment	14706	1	49084	8	6	1	85	98	109	1.4298828125	18.378
3R:14261512-14303785:-	FBgn0004652	14286087	segment	2992	2	46092	26	24	10	12	25	36	14.078125	16.3833333333333
3R:14261512-14303785:-	FBgn0004652	14261512	threess	24575	3	21517	36	16	16	12	25	36	9.00625	NA
3L:462558-505886:-	FBgn0001316	493054	segment	12832	1	58971	18	11	1	580	637	692	0.5212890625	20.3306666666667
3L:462558-505886:-	FBgn0001316	481336	segment	11718	2	47253	8	7	2	370	427	482	0.382421875	12.5186666666667
3L:462558-505886:-	FBgn0001316	472686	segment	8650	3	38603	27	9	2	277	334	389	0.9013671875	6.752
3L:462558-505886:-	FBgn0001316	462558	threess	10128	4	28475	19	10	8	88	145	200	1.762109375	NA
3R:4668561-4690507:-	FBgn0262614	4677856	segment	12651	1	25066	4	0	0	6	8	14	2.0015625	6.19666666666667
3R:4668561-4690507:-	FBgn0262614	4668561	threess	9295	2	15771	2	3	2	3	5	11	4.42890625	NA
X:10173224-10217598:-	FBgn0259170	10198454	segment	19144	1	37629	7	5	1	86	119	116	0.9390625	16.82
X:10173224-10217598:-	FBgn0259170	10195394	segment	3060	2	34569	37	21	8	22	55	52	7.5515625	14.78
X:10173224-10217598:-	FBgn0259170	10173224	threess	22170	3	12399	16	6	4	22	55	52	2.147265625	NA
2L:5221650-5241368:-	FBgn0003716	5229608	segment	11760	1	10608	0	1	1	42	67	72	0.143701171875	5.30533333333333
2L:5221650-5241368:-	FBgn0003716	5221650	threess	7958	2	2650	2	0	0	6	31	36	0.3908203125	NA
3R:5258561-5269731:+	FBgn0261552	5269732	segment	11171	1	11490	37	14	3	164	209	203	0.8875	0.000666666666666667
3R:5258561-5269731:+	FBgn0261552	5269731	threess	1	2	11489	42	14	6	43	88	82	2.396875	NA
X:1682801-1737723:+	FBgn0261548	1698507	segment	15706	1	49193	2	0	0	28	28	28	0.58212890625	26.144
X:1682801-1737723:+	FBgn0261548	1717376	segment	18869	2	30324	3	1	1	28	28	28	1.125	13.5646666666667
X:1682801-1737723:+	FBgn0261548	1722881	segment	5505	3	24819	31	19	17	28	28	28	9.771875	9.89466666666667
X:1682801-1737723:+	FBgn0261548	1737723	threess	14842	4	9975	0	0	0	0	0	0	NA	NA
3L:2796678-2851558:-	FBgn0263392	2831527	segment	20031	1	45320	9	8	0	333	335	336	0.430859375	23.2326666666667
3L:2796678-2851558:-	FBgn0263392	2821707	segment	9820	2	35500	10	7	4	149	151	152	1.019921875	16.686
3L:2796678-2851558:-	FBgn0263392	2796678	threess	25029	3	10471	41	28	10	55	57	58	3.4859375	NA
2L:2160582-2177846:-	FBgn0000097	2171198	segment	6648	1	14714	17	9	13	257	274	273	0.6708984375	7.07733333333333
2L:2160582-2177846:-	FBgn0000097	2160582	threess	10616	2	4098	74	55	38	44	61	60	6.2296875	NA
3R:21345451-21420794:+	FBgn0011666	21409940	segment	64489	1	24205	27	16	6	56	56	62	3.675	7.236
3R:21345451-21420794:+	FBgn0011666	21420794	threess	10854	2	13349	6	4	1	0	0	6	9.4375	NA
3R:19691377-19714778:-	FBgn0025574	19712145	segment	2633	1	26261	38	11	6	210	247	255	1.2671875	13.8453333333333
3R:19691377-19714778:-	FBgn0025574	19708284	segment	3861	2	22400	37	25	23	210	247	255	1.8875	11.2713333333333
3R:19691377-19714778:-	FBgn0025574	19702873	segment	5411	3	16989	23	25	5	33	70	78	3.25234375	7.664
3R:19691377-19714778:-	FBgn0025574	19691377	threess	11496	4	5493	7	2	2	33	70	78	0.57451171875	NA
3L:2377931-2434624:+	FBgn0266696	2415390	segment	37459	1	83836	6	2	1	42	54	36	2.7765625	12.8226666666667
3L:2377931-2434624:+	FBgn0266696	2434624	threess	19234	2	64600	23	11	2	16	28	10	12.815625	NA
2L:13836432-13891298:+	FBgn0028509	13850514	segment	14082	1	48198	12	1	0	82	94	119	1.19765625	27.1893333333333
2L:13836432-13891298:+	FBgn0028509	13872073	segment	21559	2	26639	7	4	1	44	56	81	1.2556640625	12.8166666666667
2L:13836432-13891298:+	FBgn0028509	13891298	threess	19225	3	7412	16	14	4	30	42	67	1.9828125	NA
X:13119144-13150649:-	FBgn0004456	13133258	segment	17391	1	24816	9	6	3	75	117	132	1.0203125	9.40933333333333
X:13119144-13150649:-	FBgn0004456	13119144	threess	14114	2	10702	6	3	0	14	56	71	1.0412109375	NA
3R:26134970-26183970:+	FBgn0010113	26156417	segment	21447	1	41687	2	1	0	288	319	343	0.079541015625	18.3686666666667
3R:26134970-26183970:+	FBgn0010113	26168280	segment	11863	2	29824	6	1	1	185	216	240	0.250634765625	10.46
3R:26134970-26183970:+	FBgn0010113	26183970	threess	15690	3	14132	5	1	4	19	50	74	1.13046875	NA
3L:7811323-7860340:-	FBgn0016694	7831959	segment	28381	1	27401	21	7	2	230	241	251	0.7041015625	13.7573333333333
3L:7811323-7860340:-	FBgn0016694	7821812	segment	10147	2	17254	21	5	3	159	170	180	0.70615234375	6.99266666666667
3L:7811323-7860340:-	FBgn0016694	7811323	threess	10489	3	6765	45	26	9	11	22	32	5.259375	NA
2R:17299923-17367595:-	FBgn0010415	17348864	segment	18731	1	68957	5	3	1	159	163	163	0.6857421875	32.6273333333333
2R:17299923-17367595:-	FBgn0010415	17343802	segment	5062	2	63895	2	4	1	93	97	97	0.8603515625	29.2526666666667
2R:17299923-17367595:-	FBgn0010415	17324593	segment	19209	3	44686	9	8	3	93	97	97	1.7546875	16.4466666666667
2R:17299923-17367595:-	FBgn0010415	17299923	threess	24670	4	20016	5	1	0	21	25	25	1.02265625	NA
X:17055224-17083023:+	FBgn0000163	17069379	segment	14155	1	25359	2	1	0	12	13	18	1.1669921875	9.096
X:17055224-17083023:+	FBgn0000163	17083023	threess	13644	2	11713	1	2	0	6	7	12	1.3375	NA
2L:7896754-7975188:-	FBgn0085450	7966809	segment	8379	1	75622	12	4	4	240	251	254	1.080859375	46.7033333333333
2L:7896754-7975188:-	FBgn0085450	7958713	segment	8096	2	67526	7	3	0	240	251	254	0.477734375	41.306
2L:7896754-7975188:-	FBgn0085450	7942832	segment	15881	3	51645	9	1	3	160	171	174	0.7578125	30.7186666666667
2L:7896754-7975188:-	FBgn0085450	7918069	segment	24763	4	26882	8	3	1	96	107	110	0.6623046875	14.21
2L:7896754-7975188:-	FBgn0085450	7896754	threess	21315	5	5567	3	3	0	11	22	25	0.8107421875	NA
3R:10498245-10522206:-	FBgn0265140	10509462	segment	12744	1	18833	39	20	15	563	634	745	0.5705078125	7.478
3R:10498245-10522206:-	FBgn0265140	10498245	threess	11217	2	7616	38	21	10	195	266	377	0.7841796875	NA
3R:10568313-10613777:+	FBgn0263929	10589932	segment	21619	1	31658	7	2	0	121	134	137	0.435546875	15.8966666666667
3R:10568313-10613777:+	FBgn0263929	10613777	threess	23845	2	7811	22	13	6	2	15	18	5.7359375	NA
3R:11762062-11770669:+	FBgn0013334	11770404	segment	8342	1	17442	6	4	0	11	22	32	2.1109375	0.176666666666667
3R:11762062-11770669:+	FBgn0013334	11770669	threess	265	2	17175	5	11	6	0	11	21	8.521875	NA
2R:1982576-2039334:-	FBgn0000546	2005384	segment	33950	1	30006	10	3	1	22	22	22	3.028125	15.2053333333333
2R:1982576-2039334:-	FBgn0000546	1982576	threess	22808	2	7198	0	0	0	0	0	0	NA	NA
3R:17869101-17888445:+	FBgn0264491	17879634	segment	10533	1	25409	11	4	4	46	63	99	1.680859375	5.874
3R:17869101-17888445:+	FBgn0264491	17888445	threess	8811	2	16596	4	8	0	25	42	78	1.2904296875	NA
X:7503571-7539811:+	FBgn0004198	7508132	segment	4561	1	64760	34	16	10	356	379	347	1.8767578125	21.1193333333333
X:7503571-7539811:+	FBgn0004198	7515893	segment	7761	2	56999	15	6	4	356	379	347	0.7271484375	15.9453333333333
X:7503571-7539811:+	FBgn0004198	7526792	segment	10899	3	46100	26	10	11	202	225	193	1.97421875	8.67933333333333
X:7503571-7539811:+	FBgn0004198	7539811	threess	13019	4	33079	10	7	1	69	92	60	1.4740234375	NA
3R:4707061-4756437:-	FBgn0262614	4723036	segment	33401	1	70246	1	1	0	55	58	59	0.436376953125	10.65
3R:4707061-4756437:-	FBgn0262614	4707061	threess	15975	2	54271	3	0	0	24	27	28	1.05703125	NA
2R:10001801-10027293:-	FBgn0040752	10012710	segment	14583	1	64749	28	8	7	590	613	646	0.8189453125	7.27266666666667
2R:10001801-10027293:-	FBgn0040752	10001801	threess	10909	2	53840	29	22	7	315	338	371	1.68359375	NA
2R:14177355-14243004:-	FBgn0010575	14216011	segment	26993	1	50308	4	4	4	260	276	284	0.450390625	25.7706666666667
2R:14177355-14243004:-	FBgn0010575	14201402	segment	14609	2	35699	6	1	0	106	122	130	0.419921875	16.0313333333333
2R:14177355-14243004:-	FBgn0010575	14193640	segment	7762	3	27937	10	1	1	83	99	107	0.7357421875	10.8566666666667
2R:14177355-14243004:-	FBgn0010575	14177355	threess	16285	4	11652	15	4	7	29	45	53	2.08359375	NA
2R:9898686-9926213:+	FBgn0002643	9913084	segment	14398	1	34777	11	3	3	38	61	51	2.374609375	8.75266666666667
2R:9898686-9926213:+	FBgn0002643	9926213	threess	13129	2	21646	4	1	0	8	31	21	1.670703125	NA
2R:6878629-6987036:-	FBgn0040765	6973286	segment	13750	1	107825	733	447	177	1536	1562	1573	12.140625	63.1046666666667
2R:6878629-6987036:-	FBgn0040765	6955981	segment	17305	2	90520	58	30	25	439	465	476	3.6734375	51.568
2R:6878629-6987036:-	FBgn0040765	6940011	segment	15970	3	74550	0	0	0	229	255	266	0	40.9213333333333
2R:6878629-6987036:-	FBgn0040765	6918138	segment	21873	4	52677	5	1	1	231	257	268	0.28408203125	26.3393333333333
2R:6878629-6987036:-	FBgn0040765	6896809	segment	21329	5	31348	12	9	7	144	170	181	1.1703125	12.12
2R:6878629-6987036:-	FBgn0040765	6878629	threess	18180	6	13168	4	5	4	8	34	45	2.15078125	NA
3R:10258927-10277675:-	FBgn0086901	10265204	segment	12471	1	47799	10	0	1	111	109	124	0.8	4.18466666666667
3R:10258927-10277675:-	FBgn0086901	10258927	threess	6277	2	41522	16	6	6	81	79	94	2.520703125	NA
3R:14886556-14913126:-	FBgn0004876	14896927	segment	16199	1	26323	12	6	0	93	92	87	0.98515625	6.914
3R:14886556-14913126:-	FBgn0004876	14886556	threess	10371	2	15952	9	7	0	40	39	34	1.3884765625	NA
3L:20151768-20183757:-	FBgn0261556	20175769	segment	7988	1	33055	30	13	7	90	94	100	3.0921875	16.0006666666667
3L:20151768-20183757:-	FBgn0261556	20162163	segment	13606	2	19449	13	5	0	32	36	42	1.8421875	6.93
3L:20151768-20183757:-	FBgn0261556	20151768	threess	10395	3	9054	9	5	7	2	6	12	7.4375	NA
X:581891-616290:+	FBgn0021764	598923	segment	17032	1	44606	0	0	0	7	16	13	0	11.578
X:581891-616290:+	FBgn0021764	616290	threess	17367	2	27237	0	0	0	0	9	6	NA	NA
2R:4062336-4094130:+	FBgn0053087	4074409	segment	12073	1	39534	7	1	0	84	101	103	0.639453125	13.1473333333333
2R:4062336-4094130:+	FBgn0053087	4094130	threess	19721	2	19811	13	11	3	29	46	48	2.776953125	NA
X:12726373-12780633:-	FBgn0259171	12744843	segment	35790	1	65247	0	0	0	0	0	3	NA	12.3133333333333
X:12726373-12780633:-	FBgn0259171	12726373	threess	18470	2	46777	0	0	1	0	0	3	NA	NA
2R:15067363-15099359:+	FBgn0263395	15085450	segment	18087	1	29248	10	12	1	88	118	125	1.2791015625	9.27266666666667
2R:15067363-15099359:+	FBgn0263395	15099359	threess	13909	2	15337	5	5	0	29	59	66	0.882421875	NA
X:8810735-8908860:+	FBgn0261549	8897892	segment	87157	1	25617	0	0	0	1	1	1	0	7.312
X:8810735-8908860:+	FBgn0261549	8908860	threess	10968	2	14647	1	0	0	0	0	0	NA	NA
2R:14448673-14498185:-	FBgn0050115	14488890	segment	9295	1	47266	3	1	0	35	38	41	0.91171875	26.8113333333333
2R:14448673-14498185:-	FBgn0050115	14448673	threess	40217	2	7049	1	3	0	3	6	9	1.69453125	NA
3R:21257703-21298203:-	FBgn0004509	21287142	segment	11061	1	113989	5	4	1	132	128	114	1.477734375	19.626
3R:21257703-21298203:-	FBgn0004509	21274626	segment	12516	2	101473	3	3	0	101	97	83	1.0224609375	11.282
3R:21257703-21298203:-	FBgn0004509	21265592	segment	9034	3	92439	6	1	2	95	91	77	1.571875	5.25933333333333
3R:21257703-21298203:-	FBgn0004509	21257703	threess	7889	4	84550	4	1	1	65	61	47	1.43671875	NA
2L:14197867-14217026:-	FBgn0016930	14209117	segment	7909	1	24639	6	6	1	87	88	86	0.805859375	7.5
2L:14197867-14217026:-	FBgn0016930	14197867	threess	11250	2	13389	5	3	1	47	48	46	0.7087890625	NA
3L:22129909-22176884:+	FBgn0037153	22157257	segment	27348	1	83545	1	0	0	1	1	1	6.9796875	13.0846666666667
3L:22129909-22176884:+	FBgn0037153	22176884	threess	19627	2	63916	0	0	0	0	0	0	NA	NA
2L:14135135-14156860:+	FBgn0028906	14143583	segment	8448	1	17004	0	1	0	0	0	0	NA	8.85133333333333
2L:14135135-14156860:+	FBgn0028906	14156860	threess	13277	2	3725	0	0	0	0	0	0	NA	NA
2L:6499819-6525366:+	FBgn0051637	6511952	segment	12133	1	15044	40	17	6	216	359	525	0.8302734375	8.94266666666667
2L:6499819-6525366:+	FBgn0051637	6515261	segment	3309	2	11735	6	1	5	216	359	525	0.1521728515625	6.73666666666667
2L:6499819-6525366:+	FBgn0051637	6525366	threess	10105	3	1628	37	10	6	60	203	369	0.7291015625	NA
3L:21868425-21900444:+	FBgn0262737	21881733	segment	13308	1	44069	23	9	3	NA	NA	NA	NA	12.474
3L:21868425-21900444:+	FBgn0262737	21900444	threess	18711	2	NA	NA	NA	NA	0	0	0	NA	NA
2R:5155481-5171332:-	FBgn0020621	5160212	segment	11120	1	20397	5	5	1	127	174	201	0.353515625	3.154
2R:5155481-5171332:-	FBgn0020621	5155481	threess	4731	2	15666	38	11	5	57	104	131	2.11796875	NA
3R:18577088-18592331:+	FBgn0039025	18584125	segment	7037	1	17971	27	6	4	335	319	356	0.46845703125	5.47066666666667
3R:18577088-18592331:+	FBgn0039025	18592331	threess	8206	2	9763	11	6	6	162	146	183	0.5140625	NA
3R:14773729-14795139:+	FBgn0261262	14789490	segment	15761	1	14320	0	0	0	1	2	1	0	3.766
3R:14773729-14795139:+	FBgn0261262	14795139	threess	5649	2	8669	0	0	0	0	1	0	NA	NA
2L:16622841-16652741:+	FBgn0259735	16634725	segment	11884	1	28493	43	39	19	135	171	167	3.509375	12.0106666666667
2L:16622841-16652741:+	FBgn0259735	16652741	threess	18016	2	10475	19	7	3	23	59	55	1.9609375	NA
2L:491358-525390:+	FBgn0003963	508865	segment	17507	1	31695	14	3	1	469	548	545	0.23154296875	11.0166666666667
2L:491358-525390:+	FBgn0003963	525390	threess	16525	2	15168	26	18	6	130	209	206	1.1470703125	NA
2R:1874171-1896566:+	FBgn0264959	1879633	segment	5462	1	20667	40	18	13	167	254	285	1.5419921875	11.2886666666667
2R:1874171-1896566:+	FBgn0264959	1896566	threess	16933	2	3732	40	43	53	82	169	200	2.442578125	NA
2L:5725228-5758693:+	FBgn0031736	5741469	segment	16241	1	20951	1	4	1	70	64	81	0.483203125	11.4826666666667
2L:5725228-5758693:+	FBgn0031736	5757516	segment	16047	2	4904	3	10	2	13	7	24	2.76953125	0.784666666666667
2L:5725228-5758693:+	FBgn0031736	5758693	threess	1177	3	3725	4	1	0	12	6	23	0.842578125	NA
X:11518249-11558761:+	FBgn0004370	11526392	segment	8143	1	44979	7	3	0	10	15	21	4.825	21.5793333333333
X:11518249-11558761:+	FBgn0004370	11558761	threess	32369	2	12608	1	1	1	4	9	15	1.454296875	NA
2R:15298776-15312327:-	FBgn0263391	15306061	segment	6266	1	21524	103	63	45	0	0	0	NA	4.85666666666667
2R:15298776-15312327:-	FBgn0263391	15298776	threess	7285	2	14239	19	11	5	0	0	0	NA	NA
3L:543277-569525:+	FBgn0035142	552227	segment	8950	1	28872	184	85	34	NA	NA	NA	NA	11.532
3L:543277-569525:+	FBgn0035142	569525	threess	17298	2	NA	NA	NA	NA	0	0	0	NA	NA
3R:9796824-9852599:-	FBgn0264493	9841953	segment	10646	1	49170	9	4	4	146	175	186	0.984375	30.086
3R:9796824-9852599:-	FBgn0264493	9831741	segment	10212	2	38958	8	12	1	146	175	186	0.9619140625	23.278
3R:9796824-9852599:-	FBgn0264493	9822857	segment	8884	3	30074	4	0	1	87	116	127	0.32666015625	17.3553333333333
3R:9796824-9852599:-	FBgn0264493	9796824	threess	26033	4	4041	8	3	2	12	41	52	1.09296875	NA
3R:21345451-21400604:+	FBgn0011666	21400605	segment	55154	1	33540	16	5	1	39	35	41	2.9984375	0.000666666666666667
3R:21345451-21400604:+	FBgn0011666	21400604	threess	1	2	33539	16	5	1	11	7	13	7.571875	NA
2R:6647420-6681629:-	FBgn0053144	6654055	segment	27574	1	26496	4	1	1	NA	NA	NA	NA	4.42333333333333
2R:6647420-6681629:-	FBgn0053144	6647420	threess	6635	2	NA	NA	NA	NA	0	0	0	NA	NA
3L:3058124-3070161:-	FBgn0266918	3061797	segment	8364	1	5889	0	0	0	17	52	87	0	2.44866666666667
3L:3058124-3070161:-	FBgn0266918	3058124	threess	3673	2	2216	22	20	3	17	52	87	1.70078125	NA
3R:5701945-5756084:+	FBgn0267336	5745465	segment	43520	1	75621	1	1	0	4	1	0	NA	7.07933333333333
3R:5701945-5756084:+	FBgn0267336	5756084	threess	10619	2	65000	2	0	0	4	1	0	NA	NA
X:17358981-17425142:-	FBgn0263706	17385726	segment	39416	1	35524	27	12	14	NA	NA	NA	NA	17.83
X:17358981-17425142:-	FBgn0263706	17358981	threess	26745	2	NA	NA	NA	NA	0	0	0	NA	NA
X:12612084-12624966:-	FBgn0264678	12620913	segment	4053	1	9256	35	30	10	82	132	166	1.802734375	5.886
X:12612084-12624966:-	FBgn0264678	12612084	threess	8829	2	427	27	13	24	82	132	166	1.1359375	NA
3L:22301291-22333561:-	FBgn0004449	22329354	segment	4207	1	43210	23	8	16	4	12	10	26.2875	18.7086666666667
3L:22301291-22333561:-	FBgn0004449	22320239	segment	9115	2	34095	4	2	0	4	12	10	4.2203125	12.632
3L:22301291-22333561:-	FBgn0004449	22301291	threess	18948	3	15147	0	0	0	0	8	6	NA	NA
3L:17962607-17986007:-	FBgn0000568	17978851	segment	7156	1	34798	5	1	0	27	20	22	1.383203125	10.8293333333333
3L:17962607-17986007:-	FBgn0000568	17973236	segment	5615	2	29183	4	5	0	23	16	18	2.45703125	7.086
3L:17962607-17986007:-	FBgn0000568	17962607	threess	10629	3	18554	7	1	0	8	1	3	4.37890625	NA
X:17358981-17383026:-	FBgn0263706	17376403	segment	6623	1	26201	0	2	0	1	1	1	4.3046875	11.6146666666667
X:17358981-17383026:-	FBgn0263706	17358981	threess	17422	2	8779	0	0	1	0	0	0	NA	NA
X:1498821-1558150:-	FBgn0025390	1533504	segment	24646	1	115917	0	1	0	4	2	3	6.721875	23.122
X:1498821-1558150:-	FBgn0025390	1498821	threess	34683	2	81234	0	0	1	4	2	3	4.284375	NA
X:17615648-17640602:+	FBgn0261570	17630230	segment	14582	1	15810	50	22	11	6	7	9	18.625	6.91466666666667
X:17615648-17640602:+	FBgn0261570	17640602	threess	10372	2	5436	4	5	1	1	2	4	5.4375	NA
3R:25256962-25297371:+	FBgn0004369	25272647	segment	15685	1	40206	2	1	2	NA	NA	NA	NA	16.4826666666667
3R:25256962-25297371:+	FBgn0004369	25297371	threess	24724	2	NA	NA	NA	NA	0	0	0	NA	NA
2L:20738975-20749269:+	FBgn0262743	20747660	segment	8685	1	3281	0	0	0	4	4	15	0	1.07266666666667
2L:20738975-20749269:+	FBgn0262743	20749269	threess	1609	2	1670	48	55	48	1	1	12	34.575	NA
3R:26389203-26397529:+	FBgn0082582	26391598	segment	2395	1	13029	5	6	0	119	119	119	0.334716796875	3.954
3R:26389203-26397529:+	FBgn0082582	26397529	threess	5931	2	7096	29	51	20	0	0	0	NA	NA
3L:12214382-12257720:-	FBgn0260941	12241646	segment	16074	1	42308	0	0	1	30	33	48	0.22734375	18.176
3L:12214382-12257720:-	FBgn0260941	12228436	segment	13210	2	29098	15	4	3	17	20	35	4.4484375	9.36933333333333
3L:12214382-12257720:-	FBgn0260941	12214382	threess	14054	3	15044	4	3	1	17	20	35	1.45703125	NA
3R:16967033-16980610:+	FBgn0264357	16975415	segment	8382	1	64576	0	0	0	16	10	10	0	3.46333333333333
3R:16967033-16980610:+	FBgn0264357	16980610	threess	5195	2	59379	0	0	0	15	9	9	0	NA
4:692013-701064:+	FBgn0039920	700352	segment	8339	1	10924	0	0	0	6	8	12	0	0.474666666666667
4:692013-701064:+	FBgn0039920	701064	threess	712	2	10210	115	122	141	6	8	12	107.1	NA
X:6456397-6470821:+	FBgn0085446	6464871	segment	8474	1	18335	0	0	0	6	10	6	0	3.96666666666667
X:6456397-6470821:+	FBgn0085446	6470821	threess	5950	2	12383	6	0	0	6	10	6	1.5171875	NA
3R:25593309-25617113:+	FBgn0001297	25607412	segment	14103	1	12423	104	77	40	357	377	406	2.000390625	6.46733333333333
3R:25593309-25617113:+	FBgn0001297	25617113	threess	9701	2	2720	521	479	436	19	39	68	51.05	NA
2L:8545233-8563737:+	FBgn0011259	8555046	segment	9813	1	116995	0	3	1	5	10	3	10.421875	5.794
2L:8545233-8563737:+	FBgn0011259	8563737	threess	8691	2	108302	1	1	0	2	7	0	NA	NA
2R:10369295-10382655:+	FBgn0001332	10377132	segment	7837	1	7685	1	0	0	10	19	12	0.212646484375	3.682
2R:10369295-10382655:+	FBgn0001332	10382655	threess	5523	2	2160	3	0	0	10	19	12	0.343359375	NA
3L:329025-351365:+	FBgn0261985	332652	segment	3627	1	23398	1	1	1	0	0	0	NA	12.4753333333333
3L:329025-351365:+	FBgn0261985	351365	threess	18713	2	4683	22	9	10	0	0	0	NA	NA
3L:19178815-19192571:-	FBgn0016797	19188759	segment	3812	1	54684	0	2	0	2	0	2	11.2125	6.62933333333333
3L:19178815-19192571:-	FBgn0016797	19178815	threess	9944	2	44740	0	0	0	2	0	2	NA	NA
X:13200980-13221379:+	FBgn0266375	13212447	segment	11467	1	10889	59	24	15	1	1	2	82.3	5.95466666666667
X:13200980-13221379:+	FBgn0266375	13221379	threess	8932	2	1955	75	48	16	0	0	1	131.9	NA
2L:2886133-2946707:+	FBgn0041111	2945029	segment	58896	1	9377	13	8	1	17	17	17	2.644140625	1.11866666666667
2L:2886133-2946707:+	FBgn0041111	2946707	threess	1678	2	7697	6	0	0	0	0	0	NA	NA
2R:2701258-2702563:+	FBgn0265003	2701541	segment	283	1	4163	85	38	46	63	64	79	5.3484375	0.681333333333333
2R:2701258-2702563:+	FBgn0265003	2702563	threess	1022	2	3139	22	25	15	5	6	21	8.54375	NA
X:788338-821889:-	FBgn0264449	806584	segment	15305	1	104334	0	1	0	1	0	1	19.275	12.164
X:788338-821889:-	FBgn0264449	788338	threess	18246	2	86088	0	0	2	1	0	1	NA	NA
2R:4553816-4562150:+	FBgn0263120	4562151	segment	8335	1	8376	101	76	26	294	345	364	1.6703125	0.000666666666666667
2R:4553816-4562150:+	FBgn0263120	4562150	threess	1	2	8375	130	99	55	74	125	144	5.459375	NA
X:4545968-4550614:+	FBgn0022942	4549703	segment	3735	1	2589	19	8	5	19	42	84	1.4625	0.607333333333333
X:4545968-4550614:+	FBgn0022942	4550614	threess	911	2	1676	40	32	17	18	41	83	3.14140625	NA
2L:10232659-10233755:+	FBgn0032198	10233480	segment	821	1	970	44	39	23	513	534	633	0.437841796875	0.183333333333333
2L:10232659-10233755:+	FBgn0032198	10233755	threess	275	2	693	91	75	87	80	101	200	4.11015625	NA
X:17358981-17400618:-	FBgn0263706	17378712	segment	21906	1	28510	1	0	0	1	2	1	2.75078125	13.154
X:17358981-17400618:-	FBgn0263706	17358981	threess	19731	2	8779	0	0	0	0	1	0	NA	NA
3R:24429420-24431182:+	FBgn0001215	24429782	segment	362	1	1717	105	82	67	455	459	473	1.30625	0.933333333333333
3R:24429420-24431182:+	FBgn0001215	24431182	threess	1400	2	315	32	20	18	0	4	18	9.725	NA
3L:19178815-19204566:-	FBgn0016797	19192597	segment	11969	1	58522	1	0	0	28	31	21	0.3505859375	9.188
3L:19178815-19204566:-	FBgn0016797	19178815	threess	13782	2	44740	0	0	0	7	10	0	NA	NA
2R:10836929-10848890:-	FBgn0261854	10841809	segment	7081	1	9846	10	11	8	45	72	113	1.3998046875	3.25333333333333
2R:10836929-10848890:-	FBgn0261854	10836929	threess	4880	2	4966	8	6	2	45	72	113	0.619921875	NA
3R:15626223-15653375:-	FBgn0014135	15649067	segment	4308	1	29272	0	0	0	18	35	45	0	15.2293333333333
3R:15626223-15653375:-	FBgn0014135	15626223	threess	22844	2	6428	4	3	1	18	35	45	0.7724609375	NA
2R:17589569-17602909:+	FBgn0004362	17599883	segment	10314	1	4349	0	0	0	1	0	0	NA	2.01733333333333
2R:17589569-17602909:+	FBgn0004362	17602909	threess	3026	2	1321	338	326	725	1	0	0	104857.5	NA
X:4824098-4830045:-	FBgn0266000	4829423	segment	622	1	13712	69	60	36	197	197	197	2.984375	3.55
X:4824098-4830045:-	FBgn0266000	4824098	threess	5325	2	8387	2	7	11	0	0	0	NA	NA
X:3436085-3462336:-	FBgn0052791	3447031	segment	15305	1	45753	6	4	2	29	49	42	2.642578125	7.29733333333333
X:3436085-3462336:-	FBgn0052791	3436085	threess	10946	2	34807	2	3	1	29	49	42	1.0951171875	NA
X:8575861-8580726:+	FBgn0030056	8580727	segment	4866	1	2066	3	5	1	174	199	224	0.1113525390625	0.000666666666666667
X:8575861-8580726:+	FBgn0030056	8580726	threess	1	2	2065	3	6	1	14	39	64	0.6865234375	NA
X:15831787-15832790:-	FBgn0045073	15832368	segment	422	1	3840	13	16	5	15	30	39	2.483203125	0.387333333333333
X:15831787-15832790:-	FBgn0045073	15831787	threess	581	2	3259	16	21	18	4	19	28	6.603125	NA
3R:17617868-17642822:-	FBgn0013759	17631141	segment	11681	1	22019	6	6	0	38	32	51	1.5203125	8.84866666666667
3R:17617868-17642822:-	FBgn0013759	17629111	segment	2030	2	19989	36	20	7	38	32	51	5.1203125	7.49533333333333
3R:17617868-17642822:-	FBgn0013759	17617868	threess	11243	3	8746	8	5	5	6	0	19	7.4953125	NA
X:10417597-10438418:-	FBgn0085443	10422661	segment	15757	1	38559	0	0	0	94	104	102	0	3.376
X:10417597-10438418:-	FBgn0085443	10417597	threess	5064	2	33495	28	12	11	94	104	102	3.17265625	NA
U:1318547-1352491:+	FBgn0087011	1323584	segment	5037	1	45922	0	0	0	0	0	0	NA	19.2713333333333
U:1318547-1352491:+	FBgn0087011	1352491	threess	28907	2	17013	0	0	0	0	0	0	NA	NA
2L:114991-155565:+	FBgn0031228	144416	segment	29425	1	11614	26	28	29	0	0	0	NA	7.43266666666667
2L:114991-155565:+	FBgn0031228	155565	threess	11149	2	463	0	27	87	0	0	0	NA	NA
X:22231113-22255642:-	FBgn0000719	22245229	segment	10413	1	19076	8	7	4	0	0	0	NA	9.41066666666667
X:22231113-22255642:-	FBgn0000719	22231113	threess	14116	2	4960	11	6	2	0	0	0	NA	NA
X:13765301-13777268:-	FBgn0267033	13772186	segment	5082	1	32037	10	3	2	0	0	0	NA	4.59
X:13765301-13777268:-	FBgn0267033	13765301	threess	6885	2	25152	0	0	0	0	0	0	NA	NA
2RHet:2903245-2912542:+	FBgn0020660	2912543	segment	9298	1	4817	18	9	3	141	152	156	0.48662109375	0.000666666666666667
2RHet:2903245-2912542:+	FBgn0020660	2912542	threess	1	2	4816	22	9	3	30	41	45	1.66953125	NA
3R:23394313-23407723:-	FBgn0027492	23402102	segment	5621	1	14705	57	37	14	39	83	110	4.19375	5.19266666666667
3R:23394313-23407723:-	FBgn0027492	23394313	threess	7789	2	6916	38	33	10	39	83	110	2.514453125	NA
3R:17183086-17200781:-	FBgn0002781	17196364	segment	4417	1	19796	17	18	12	74	113	190	1.976953125	8.852
3R:17183086-17200781:-	FBgn0002781	17194523	segment	1841	2	17955	37	61	68	66	105	182	5.79375	7.62466666666667
3R:17183086-17200781:-	FBgn0002781	17190097	segment	4426	3	13529	36	31	41	66	105	182	3.478125	4.674
3R:17183086-17200781:-	FBgn0002781	17184791	segment	5306	4	8223	77	84	69	58	97	174	5.4796875	1.13666666666667
3R:17183086-17200781:-	FBgn0002781	17183086	threess	1705	5	6518	39	63	37	29	68	145	4.3421875	NA
3R:19479490-19493940:-	FBgn0051145	19486284	segment	7656	1	54811	14	3	6	0	0	1	230.7	4.52933333333333
3R:19479490-19493940:-	FBgn0051145	19479490	threess	6794	2	48017	0	0	6	0	0	1	NA	NA
3L:548067-569525:+	FBgn0035142	555380	segment	7313	1	25719	519	324	86	341	556	661	6.4203125	9.43
3L:548067-569525:+	FBgn0035142	569525	threess	14145	2	11572	106	60	61	341	556	661	1.6353515625	NA
3L:8759729-8770095:+	FBgn0266084	8769032	segment	9303	1	22787	39	26	14	2	7	44	13.21875	0.708666666666667
3L:8759729-8770095:+	FBgn0266084	8770095	threess	1063	2	21722	33	22	22	2	7	44	14.6	NA
X:12391626-12408515:+	FBgn0030396	12394339	segment	2713	1	16259	0	0	0	1	0	0	NA	9.45066666666667
X:12391626-12408515:+	FBgn0030396	12408515	threess	14176	2	2081	0	0	0	1	0	0	NA	NA
X:3604281-3613395:-	FBgn0015286	3610700	segment	2695	1	12057	6	2	0	60	113	156	0.3462890625	4.27933333333333
X:3604281-3613395:-	FBgn0015286	3604281	threess	6419	2	5638	31	27	11	40	93	136	1.996875	NA
3R:10242755-10252758:-	FBgn0086901	10247733	segment	5025	1	30328	7	5	2	42	63	57	1.660546875	3.31866666666667
3R:10242755-10252758:-	FBgn0086901	10242755	threess	4978	2	25350	15	10	3	41	62	56	2.645703125	NA
3L:23642472-23682583:+	FBgn0250816	23679539	segment	37067	1	3201	42	42	59	18	22	25	17.425	2.02933333333333
3L:23642472-23682583:+	FBgn0250816	23682583	threess	3044	2	155	7	2	4	18	22	25	1.201953125	NA
2R:1416318-1426749:+	FBgn0050438	1424551	segment	8233	1	12497	38	16	21	0	0	0	NA	1.46533333333333
2R:1416318-1426749:+	FBgn0050438	1426749	threess	2198	2	10297	0	0	0	0	0	0	NA	NA
2R:6393578-6419543:-	FBgn0005630	6394663	segment	24880	1	25264	23	12	2	20	67	104	3.725	0.723333333333333
2R:6393578-6419543:-	FBgn0005630	6393578	threess	1085	2	24179	29	25	13	20	67	104	5.4234375	NA
2L:21725445-21727004:+	FBgn0051619	21726000	segment	555	1	3051	42	36	22	25	25	38	6.23125	0.669333333333333
2L:21725445-21727004:+	FBgn0051619	21727004	threess	1004	2	2045	22	44	24	8	8	21	11.271875	NA
2L:8690252-8704360:-	FBgn0004914	8703439	segment	921	1	16213	20	20	12	20	46	92	4.10859375	8.79133333333333
2L:8690252-8704360:-	FBgn0004914	8690252	threess	13187	2	3026	43	66	24	20	46	92	4.2609375	NA
3R:19890052-19932546:-	FBgn0053100	19932425	segment	121	1	43626	24	9	10	4	15	29	14.509375	28.2486666666667
3R:19890052-19932546:-	FBgn0053100	19890052	threess	42373	2	1253	1	4	1	3	14	28	1.067578125	NA
2R:9957982-9979497:-	FBgn0040752	9970938	segment	8559	1	22977	13	0	2	63	140	191	0.8875	8.63733333333333
2R:9957982-9979497:-	FBgn0040752	9964495	segment	6443	2	16534	39	25	5	60	137	188	2.36875	4.342
2R:9957982-9979497:-	FBgn0040752	9957982	threess	6513	3	10021	30	38	12	60	137	188	2.0984375	NA
2L:8140778-8159218:-	FBgn0031990	8151699	segment	7519	1	17452	35	11	2	25	32	53	3.6828125	7.28066666666667
2L:8140778-8159218:-	FBgn0031990	8140778	threess	10921	2	6531	14	8	4	25	32	53	1.82890625	NA
X:20925769-20931517:+	FBgn0031150	20928742	segment	2973	1	24676	11	0	1	20	24	20	2.153515625	1.85
X:20925769-20931517:+	FBgn0031150	20931517	threess	2775	2	21899	5	4	5	20	24	20	3.37109375	NA
3R:22750983-22764165:+	FBgn0015541	22754390	segment	3407	1	16641	0	0	0	8	7	9	0	6.51666666666667
3R:22750983-22764165:+	FBgn0015541	22764165	threess	9775	2	6864	0	0	1	8	7	9	0.5677734375	NA
3L:7643965-7730211:+	FBgn0052373	7685242	segment	41277	1	66981	0	0	0	0	0	0	NA	29.9793333333333
3L:7643965-7730211:+	FBgn0052373	7721025	segment	35783	2	31198	0	1	0	0	0	0	NA	6.124
3L:7643965-7730211:+	FBgn0052373	7730211	threess	9186	3	22010	1	0	0	0	0	0	NA	NA
X:3207521-3242376:-	FBgn0266180	3235457	segment	6919	1	28091	0	0	0	0	0	2	NA	18.624
X:3207521-3242376:-	FBgn0266180	3234952	segment	505	2	27586	0	0	0	0	0	2	NA	18.2873333333333
X:3207521-3242376:-	FBgn0266180	3207521	threess	27431	3	155	0	0	0	0	0	2	NA	NA
2L:22131699-22140717:+	FBgn0261802	22132117	segment	418	1	34104	66	81	75	7	7	7	143.3	5.73333333333333
2L:22131699-22140717:+	FBgn0261802	22140717	threess	8600	2	25502	0	0	0	0	0	0	NA	NA
X:5811660-5832600:+	FBgn0029824	5820302	segment	8642	1	15583	3	4	0	17	47	44	0.90283203125	8.19866666666667
X:5811660-5832600:+	FBgn0029824	5832600	threess	12298	2	3283	3	2	2	17	47	44	0.5869140625	NA
2R:12568722-12585490:-	FBgn0050463	12578007	segment	7483	1	17267	0	0	0	0	0	0	NA	6.19
2R:12568722-12585490:-	FBgn0050463	12568722	threess	9285	2	7982	0	0	0	0	0	0	NA	NA
2L:8083521-8089183:+	FBgn0261822	8088078	segment	4557	1	28453	48	65	34	49	70	145	8.125	0.736666666666667
2L:8083521-8089183:+	FBgn0261822	8089183	threess	1105	2	27346	34	48	25	49	70	145	6.309375	NA
2L:4912778-4925828:-	FBgn0041150	4917171	segment	8657	1	8590	9	3	2	14	38	44	1.480078125	2.92866666666667
2L:4912778-4925828:-	FBgn0041150	4912778	threess	4393	2	4197	12	15	8	14	38	44	2.5875	NA
X:4824098-4832007:-	FBgn0266000	4828814	segment	3193	1	13103	226	248	144	52	102	81	20.0125	3.144
X:4824098-4832007:-	FBgn0266000	4825618	segment	3196	2	9907	161	123	40	57	107	86	7.1546875	1.01333333333333
X:4824098-4832007:-	FBgn0266000	4824098	threess	1520	3	8387	2	7	11	23	73	52	1.5671875	NA
3R:25209113-25242676:+	FBgn0004369	25236466	segment	27353	1	76387	0	1	0	0	1	0	NA	4.14
3R:25209113-25242676:+	FBgn0004369	25242676	threess	6210	2	70175	0	0	0	0	1	0	NA	NA
X:8774433-8792216:-	FBgn0011661	8784278	segment	7938	1	17233	88	74	37	98	111	164	5.3625	6.56333333333333
X:8774433-8792216:-	FBgn0011661	8774433	threess	9845	2	7388	52	26	17	98	111	164	1.99453125	NA
2L:1885318-1909667:+	FBgn0031374	1894607	segment	9289	1	49682	0	0	0	41	46	51	0	10.04
2L:1885318-1909667:+	FBgn0031374	1896988	segment	2381	2	47301	0	0	0	48	53	58	0	8.45266666666667
2L:1885318-1909667:+	FBgn0031374	1898491	segment	1503	3	45798	0	0	0	48	53	58	0	7.45066666666667
2L:1885318-1909667:+	FBgn0031374	1909667	threess	11176	4	34620	1	2	0	27	32	37	0.68134765625	NA
2R:8341559-8351843:+	FBgn0010238	8344107	segment	2548	1	9028	15	11	6	12	43	42	2.90078125	5.15733333333333
2R:8341559-8351843:+	FBgn0010238	8351843	threess	7736	2	1290	12	12	4	12	43	42	1.644140625	NA
2R:2563417-2579201:+	FBgn0033092	2567868	segment	4451	1	12799	40	29	22	11	10	19	15.5	7.55533333333333
2R:2563417-2579201:+	FBgn0033092	2570820	segment	2952	2	9847	57	17	7	10	9	18	7.60625	5.58733333333333
2R:2563417-2579201:+	FBgn0033092	2579201	threess	8381	3	1464	6	3	6	10	9	18	2.8125	NA
2L:22134719-22140717:+	FBgn0261802	22139919	segment	5200	1	26302	11	6	8	0	0	0	NA	0.532
2L:22134719-22140717:+	FBgn0261802	22140717	threess	798	2	25502	0	0	0	0	0	0	NA	NA
2L:13610578-13630704:+	FBgn0259984	13628442	segment	17864	1	10969	12	1	3	123	179	217	0.3611328125	1.508
2L:13610578-13630704:+	FBgn0259984	13630704	threess	2262	2	8705	15	8	14	123	179	217	0.788671875	NA
2R:3236480-3248030:-	FBgn0033159	3244477	segment	3553	1	39048	38	30	14	9	7	6	46.3	5.33133333333333
2R:3236480-3248030:-	FBgn0033159	3242386	segment	2091	2	36957	37	25	8	9	7	6	31.7125	3.93733333333333
2R:3236480-3248030:-	FBgn0033159	3241320	segment	1066	3	35891	14	14	8	9	7	6	23.775	3.22666666666667
2R:3236480-3248030:-	FBgn0033159	3236480	threess	4840	4	31051	40	31	20	9	7	6	49.75	NA
2R:9980006-10001720:-	FBgn0040752	9996521	segment	5199	1	48560	0	0	0	225	240	244	0	11.01
2R:9980006-10001720:-	FBgn0040752	9980006	threess	16515	2	32045	5	2	0	225	240	244	0.19228515625	NA
2L:10477592-10481096:+	FBgn0032256	10479737	segment	2145	1	3238	0	0	0	20	57	115	0	0.906
2L:10477592-10481096:+	FBgn0032256	10481096	threess	1359	2	1877	31	22	19	20	57	115	2.36328125	NA
2L:336546-337936:+	FBgn0004611	337015	segment	469	1	18551	15	12	6	21	21	21	5.53125	0.614
2L:336546-337936:+	FBgn0004611	337936	threess	921	2	17628	16	16	5	0	0	0	NA	NA
2R:3236480-3246311:-	FBgn0033159	3237292	segment	9019	1	31863	27	18	9	0	3	3	60.5	0.541333333333333
2R:3236480-3246311:-	FBgn0033159	3236480	threess	812	2	31051	40	31	20	0	3	3	116.3	NA
2L:20069514-20072352:+	FBgn0045064	20071200	segment	1686	1	2519	31	25	8	10	14	35	4.203125	0.768
2L:20069514-20072352:+	FBgn0045064	20072352	threess	1152	2	1365	25	14	8	10	14	35	3.44296875	NA
3L:21418645-21425954:-	FBgn0037081	21421981	segment	3973	1	8493	10	3	4	28	52	72	1.15546875	2.224
3L:21418645-21425954:-	FBgn0037081	21418645	threess	3336	2	5157	19	15	5	28	52	72	1.8255859375	NA
X:6233624-6235091:+	FBgn0029866	6235092	segment	1468	1	2672	8	13	9	2	2	2	34.3	0.000666666666666667
X:6233624-6235091:+	FBgn0029866	6235091	threess	1	2	2671	7	7	0	0	0	0	NA	NA
2R:8464498-8466633:-	FBgn0022764	8466056	segment	577	1	3311	43	55	10	51	96	234	1.99375	1.03866666666667
2R:8464498-8466633:-	FBgn0022764	8464498	threess	1558	2	1753	52	49	24	51	96	234	2.0890625	NA
4:524764-536206:+	FBgn0004607	526551	segment	1787	1	34949	102	87	41	186	193	218	6.403125	6.43666666666667
4:524764-536206:+	FBgn0004607	536206	threess	9655	2	25292	65	54	32	186	193	218	3.7796875	NA
3R:1523207-1532904:+	FBgn0261261	1526497	segment	3290	1	12062	1	1	2	0	3	6	5.9109375	4.27133333333333
3R:1523207-1532904:+	FBgn0261261	1532904	threess	6407	2	5653	0	19	11	0	3	6	NA	NA
3R:1343610-1353254:+	FBgn0010051	1345867	segment	2257	1	19266	19	15	6	21	30	47	4.59609375	4.92466666666667
3R:1343610-1353254:+	FBgn0010051	1353254	threess	7387	2	11877	20	19	7	21	30	47	3.971875	NA
2R:6403556-6419543:-	FBgn0005630	6414570	segment	4973	1	45171	100	79	37	154	285	397	6.1765625	7.34266666666667
2R:6403556-6419543:-	FBgn0005630	6413367	segment	1203	2	43968	93	73	41	154	285	397	5.89375	6.54066666666667
2R:6403556-6419543:-	FBgn0005630	6403556	threess	9811	3	34157	52	27	14	139	270	382	2.780078125	NA
3L:18756962-18790636:-	FBgn0001078	18775232	segment	15404	1	31525	3	7	1	3	13	19	5.934375	12.18
3L:18756962-18790636:-	FBgn0001078	18756962	threess	18270	2	13255	0	1	2	3	13	19	0.9455078125	NA
2R:5828458-5845628:-	FBgn0011656	5839987	segment	5641	1	38986	54	26	9	22	35	40	11.221875	7.686
2R:5828458-5845628:-	FBgn0011656	5833370	segment	6617	2	32369	12	5	2	22	35	40	3.518359375	3.27466666666667
2R:5828458-5845628:-	FBgn0011656	5828458	threess	4912	3	27457	16	7	7	22	35	40	4.6890625	NA
3R:15497465-15512850:+	FBgn0051216	15497844	segment	379	1	26620	36	30	18	15	24	54	10.63125	10.004
3R:15497465-15512850:+	FBgn0051216	15512850	threess	15006	2	11612	11	9	5	15	24	54	2.896875	NA
2R:8803569-8805498:+	FBgn0010488	8803655	segment	86	1	7584	297	272	169	273	487	678	3.85625	1.22866666666667
2R:8803569-8805498:+	FBgn0010488	8805498	threess	1843	2	5739	284	219	121	225	439	630	3.20390625	NA
X:1668228-1672643:+	FBgn0026086	1669511	segment	1283	1	12587	22	25	11	1	0	1	131.5	2.088
X:1668228-1672643:+	FBgn0026086	1672643	threess	3132	2	9453	4	12	19	1	0	1	156.7	NA
X:8124751-8126460:+	FBgn0261873	8125890	segment	1139	1	8617	18	8	8	0	0	2	47.3	0.38
X:8124751-8126460:+	FBgn0261873	8126460	threess	570	2	8045	12	13	12	0	0	2	66.7	NA
2L:20967746-21051773:-	FBgn0250867	21051705	segment	68	1	86185	62	46	62	0	11	14	156.1	55.9726666666667
2L:20967746-21051773:-	FBgn0250867	21021639	segment	30066	2	56119	0	0	0	0	11	14	NA	35.9286666666667
2L:20967746-21051773:-	FBgn0250867	20967746	threess	53893	3	2226	0	6	1	0	11	14	NA	NA
X:19327305-19340304:+	FBgn0031016	19332033	segment	4728	1	33914	0	0	0	4	8	7	0	5.514
X:19327305-19340304:+	FBgn0031016	19340304	threess	8271	2	25641	2	2	0	4	8	7	2.934375	NA
3L:1009739-1024203:-	FBgn0024277	1024029	segment	174	1	28047	85	41	19	50	76	93	7.4875	9.52666666666667
3L:1009739-1024203:-	FBgn0024277	1009739	threess	14290	2	13757	7	7	3	50	76	93	0.986328125	NA
X:13582604-13595129:-	FBgn0030512	13587047	segment	8082	1	8634	4	0	0	6	21	16	0.99140625	2.962
X:13582604-13595129:-	FBgn0030512	13582604	threess	4443	2	4191	6	7	7	6	21	16	3.8625	NA
3R:4967053-4982839:-	FBgn0003165	4979052	segment	3787	1	86987	54	33	22	237	201	139	7.38984375	7.99933333333333
3R:4967053-4982839:-	FBgn0003165	4967053	threess	11999	2	74988	21	9	4	237	201	139	2.08046875	NA
3R:9482847-9484183:-	FBgn0004237	9484019	segment	164	1	1451	86	116	111	185	189	201	4.4875	0.781333333333333
3R:9482847-9484183:-	FBgn0004237	9482847	threess	1172	2	279	17	25	26	0	4	16	14.1625	NA
2R:9218459-9224456:-	FBgn0265104	9219777	segment	4679	1	2920	241	82	43	16	14	24	16.85	0.878666666666667
2R:9218459-9224456:-	FBgn0265104	9218459	threess	1318	2	1602	170	82	43	16	14	24	15.925	NA
X:1929234-1936079:-	FBgn0000667	1935677	segment	402	1	17822	12	10	6	32	54	69	2.43984375	4.29533333333333
X:1929234-1936079:-	FBgn0000667	1929234	threess	6443	2	11379	16	21	12	30	52	67	3.2375	NA
X:8304722-8317215:+	FBgn0261793	8313097	segment	8375	1	13947	30	23	11	1	3	3	44.3	2.74533333333333
X:8304722-8317215:+	FBgn0261793	8317215	threess	4118	2	9827	12	12	14	1	3	3	40.9	NA
3R:3937023-3946232:+	FBgn0243512	3940750	segment	3727	1	7266	251	206	99	91	195	250	5.8796875	3.65466666666667
3R:3937023-3946232:+	FBgn0243512	3941156	segment	406	2	6860	139	102	71	82	186	241	4.196875	3.384
3R:3937023-3946232:+	FBgn0243512	3946232	threess	5076	3	1782	39	15	22	81	185	240	1.066796875	NA
2R:2826848-2850384:-	FBgn0053558	2833415	segment	16969	1	21223	48	20	10	43	57	67	4.81171875	4.378
2R:2826848-2850384:-	FBgn0053558	2832932	segment	483	2	20740	29	19	8	43	57	67	3.9609375	4.056
2R:2826848-2850384:-	FBgn0053558	2826848	threess	6084	3	14656	7	1	1	42	56	66	0.6703125	NA
2RHet:3169621-3174709:-	FBgn0262124	3172196	segment	2513	1	35753	74	42	29	227	237	258	3.83828125	1.71666666666667
2RHet:3169621-3174709:-	FBgn0262124	3169621	threess	2575	2	33178	82	33	20	217	227	248	3.38046875	NA
2R:6385594-6419543:-	FBgn0005630	6386863	segment	32680	1	17464	76	86	71	4	10	20	48.2	0.846
2R:6385594-6419543:-	FBgn0005630	6385594	threess	1269	2	16195	9	9	3	3	9	19	6.234375	NA
3R:22742284-22750354:+	FBgn0015541	22745448	segment	3164	1	25583	6	1	0	19	13	15	1.66875	3.27066666666667
3R:22742284-22750354:+	FBgn0015541	22750354	threess	4906	2	20675	2	2	0	19	13	15	1.14609375	NA
3R:14256686-14258285:-	FBgn0004652	14257756	segment	529	1	17761	57	41	22	36	66	74	6.3984375	0.713333333333333
3R:14256686-14258285:-	FBgn0004652	14256686	threess	1070	2	16691	33	25	13	26	56	64	4.903125	NA
3R:8265433-8270519:+	FBgn0086687	8269314	segment	3881	1	4024	124	84	39	54	73	112	4.84375	0.803333333333333
3R:8265433-8270519:+	FBgn0086687	8269859	segment	545	2	3479	139	86	38	52	71	110	4.79609375	0.44
3R:8265433-8270519:+	FBgn0086687	8270519	threess	660	3	2817	23	30	17	52	71	110	2.101171875	NA
3L:21191203-21195847:-	FBgn0053054	21194307	segment	1540	1	3796	33	27	17	75	84	85	2.240234375	2.06933333333333
3L:21191203-21195847:-	FBgn0053054	21193614	segment	693	2	3103	205	215	201	75	84	85	18.3625	1.60733333333333
3L:21191203-21195847:-	FBgn0053054	21191203	threess	2411	3	692	43	37	10	39	48	49	2.80859375	NA
2R:13571233-13574761:+	FBgn0034261	13573424	segment	2191	1	4903	15	11	2	5	34	16	2.70390625	0.891333333333333
2R:13571233-13574761:+	FBgn0034261	13574761	threess	1337	2	3564	10	10	1	5	34	16	2.01015625	NA
X:22388404-22392003:-	FBgn0016975	22391396	segment	607	1	8838	0	0	0	2	10	10	0	1.99466666666667
X:22388404-22392003:-	FBgn0016975	22389070	segment	2326	2	6512	0	0	0	2	10	10	0	0.444
X:22388404-22392003:-	FBgn0016975	22388404	threess	666	3	5846	3	2	0	2	10	10	1.70234375	NA
3RHet:1937280-1964213:+	FBgn0010247	1958827	segment	21547	1	67988	55	42	14	73	61	90	12.59375	3.59066666666667
3RHet:1937280-1964213:+	FBgn0010247	1961907	segment	3080	2	64908	8	5	0	61	49	78	2.4328125	1.53733333333333
3RHet:1937280-1964213:+	FBgn0010247	1964213	threess	2306	3	62600	6	5	2	61	49	78	2.43046875	NA
3L:293185-298957:+	FBgn0264707	296603	segment	3418	1	8689	50	38	15	77	126	103	2.615625	1.56933333333333
3L:293185-298957:+	FBgn0264707	298957	threess	2354	2	6333	28	19	7	77	126	103	1.353125	NA
X:1802388-1811008:+	FBgn0023509	1804088	segment	1700	1	10263	96	51	19	37	62	96	4.9	4.61333333333333
X:1802388-1811008:+	FBgn0023509	1811008	threess	6920	2	3341	26	13	2	37	62	96	1.265625	NA
3LHet:1307155-1315894:-	FBgn0058178	1313348	segment	2546	1	132208	0	0	0	11	15	21	0	4.12866666666667
3LHet:1307155-1315894:-	FBgn0058178	1307155	threess	6193	2	126015	0	0	0	11	15	21	0	NA
2L:16604396-16621834:+	FBgn0259735	16614786	segment	10390	1	48432	16	18	3	207	227	269	1.469140625	4.69866666666667
2L:16604396-16621834:+	FBgn0259735	16621834	threess	7048	2	41382	34	14	10	207	227	269	1.9609375	NA
2R:3236480-3245933:-	FBgn0033159	3242190	segment	3743	1	36761	39	25	11	0	0	0	NA	3.80666666666667
2R:3236480-3245933:-	FBgn0033159	3236480	threess	5710	2	31051	40	31	20	0	0	0	NA	NA
3R:17471265-17485937:-	FBgn0011766	17475406	segment	10531	1	29380	5	3	1	72	81	105	0.69921875	2.76066666666667
3R:17471265-17485937:-	FBgn0011766	17471265	threess	4141	2	25239	7	1	0	72	81	105	0.5224609375	NA
3L:22907399-22916460:+	FBgn0037206	22908328	segment	929	1	8304	9	5	3	0	2	0	151.1	5.42133333333333
3L:22907399-22916460:+	FBgn0037206	22916460	threess	8132	2	170	2	1	0	0	2	0	NA	NA
3R:16981109-16983217:+	FBgn0264357	16983218	segment	2109	1	56773	182	146	139	NA	NA	NA	NA	0.000666666666666667
3R:16981109-16983217:+	FBgn0264357	16983217	threess	1	2	NA	NA	NA	NA	0	0	0	NA	NA
3L:1505792-1516912:-	FBgn0011204	1512365	segment	4547	1	9139	0	0	0	128	221	244	0	4.382
3L:1505792-1516912:-	FBgn0011204	1505792	threess	6573	2	2566	143	99	52	128	221	244	2.71875	NA
2L:17212-21135:-	FBgn0002121	19656	segment	1479	1	9817	216	198	123	55	56	55	22.65	1.62933333333333
2L:17212-21135:-	FBgn0002121	17212	threess	2444	2	7373	35	68	40	0	1	0	3276.7	NA
3R:5199597-5216607:-	FBgn0000723	5206201	segment	10406	1	12876	23	10	5	15	43	48	3.259375	4.40266666666667
3R:5199597-5216607:-	FBgn0000723	5199597	threess	6604	2	6272	14	13	24	15	43	48	4.35859375	NA
2R:1104940-1129889:-	FBgn0053554	1127366	segment	2523	1	61896	1	1	0	NA	NA	NA	NA	14.9506666666667
2R:1104940-1129889:-	FBgn0053554	1104940	threess	22426	2	NA	NA	NA	NA	0	0	0	NA	NA
3R:14594838-14617772:-	FBgn0038652	14612111	segment	5661	1	27153	14	9	1	0	0	2	22.05	11.5153333333333
3R:14594838-14617772:-	FBgn0038652	14594838	threess	17273	2	9880	0	0	1	0	0	2	NA	NA
2L:10746078-10755903:-	FBgn0032297	10753316	segment	2587	1	9241	2	3	0	1	5	10	2.971875	4.82533333333333
2L:10746078-10755903:-	FBgn0032297	10746078	threess	7238	2	2003	0	0	1	1	5	10	0.448046875	NA
3LHet:1257083-1306994:-	FBgn0058178	1304465	segment	2529	1	123325	0	0	0	0	2	1	NA	31.588
3LHet:1257083-1306994:-	FBgn0058178	1257083	threess	47382	2	75943	0	1	0	0	2	1	NA	NA
3L:2612003-2629140:-	FBgn0011828	2622340	segment	6800	1	20885	70	46	24	170	283	358	2.5328125	6.89133333333333
3L:2612003-2629140:-	FBgn0011828	2612003	threess	10337	2	10548	36	26	10	170	283	358	0.986328125	NA
2R:3236480-3246946:-	FBgn0033159	3242795	segment	4151	1	37366	42	25	11	4	0	2	126.7	4.21
2R:3236480-3246946:-	FBgn0033159	3236480	threess	6315	2	31051	40	31	20	4	0	2	175.9	NA
X:479262-502472:-	FBgn0025633	489868	segment	12604	1	10754	1	2	1	1	0	0	239.9	7.07066666666667
X:479262-502472:-	FBgn0025633	479262	threess	10606	2	148	0	0	0	1	0	0	NA	NA
2R:6750460-6761358:-	FBgn0050015	6753982	segment	7376	1	27375	5	1	2	24	25	22	1.91328125	2.348
2R:6750460-6761358:-	FBgn0050015	6750460	threess	3522	2	23853	0	1	1	24	25	22	0.5908203125	NA
3RHet:1688504-1702560:-	FBgn0039955	1690555	segment	12005	1	6160	46	25	8	54	83	171	1.93984375	1.36733333333333
3RHet:1688504-1702560:-	FBgn0039955	1688504	threess	2051	2	4109	22	7	7	54	83	171	0.94970703125	NA
2R:1009157-1015730:-	FBgn0026238	1009345	segment	6385	1	4850	34	32	14	40	97	152	2.08046875	0.125333333333333
2R:1009157-1015730:-	FBgn0026238	1009157	threess	188	2	4662	148	145	126	34	91	146	8.95	NA
3R:9284267-9291428:-	FBgn0040554	9291183	segment	245	1	9950	105	74	37	0	2	0	1689.5	4.61066666666667
3R:9284267-9291428:-	FBgn0040554	9284267	threess	6916	2	3034	0	1	1	0	2	0	NA	NA
3R:2219633-2231463:-	FBgn0037443	2231270	segment	193	1	16386	96	71	105	2	2	0	1228.7	7.758
3R:2219633-2231463:-	FBgn0037443	2219633	threess	11637	2	4749	1	2	1	2	2	0	64	NA
2L:5241506-5271265:-	FBgn0003716	5269167	segment	2098	1	50167	44	17	8	100	125	88	4.9359375	18.4406666666667
2L:5241506-5271265:-	FBgn0003716	5244116	segment	25051	2	25116	6	7	3	100	125	88	0.89189453125	1.74
2L:5241506-5271265:-	FBgn0003716	5241506	threess	2610	3	22506	9	1	0	99	124	87	0.43134765625	NA
3L:14699978-14729141:+	FBgn0259175	14709683	segment	9705	1	31285	15	8	5	15	55	60	4.56328125	12.972
3L:14699978-14729141:+	FBgn0259175	14729141	threess	19458	2	11825	12	4	6	15	55	60	2.16171875	NA
2L:476331-489515:+	FBgn0003963	478822	segment	2491	1	61738	653	305	124	0	2	0	9830.3	7.13
2L:476331-489515:+	FBgn0003963	489516	segment	10694	2	51044	8	3	4	0	2	0	134.3	0.000666666666666667
2L:476331-489515:+	FBgn0003963	489515	threess	1	3	51043	0	1	2	0	2	0	NA	NA
3L:7774150-7796368:-	FBgn0052369	7781958	segment	14410	1	11753	59	24	5	46	118	179	2.46484375	5.20533333333333
3L:7774150-7796368:-	FBgn0052369	7774150	threess	7808	2	3945	7	12	12	46	118	179	0.8318359375	NA
3R:19839350-19856215:-	FBgn0020647	19847560	segment	8655	1	24300	86	46	16	500	670	758	1.28046875	5.47333333333333
3R:19839350-19856215:-	FBgn0020647	19839350	threess	8210	2	16090	24	13	3	500	670	758	0.285546875	NA
3L:23731284-23739288:+	FBgn0040056	23739192	segment	7908	1	2966	31	12	4	7	9	12	4.7984375	0.064
3L:23731284-23739288:+	FBgn0040056	23739288	threess	96	2	2868	15	22	25	7	9	12	16.35	NA
2R:3254471-3255892:-	FBgn0033159	3255538	segment	354	1	50109	148	119	60	23	48	65	32.65	0.711333333333333
2R:3254471-3255892:-	FBgn0033159	3254471	threess	1067	2	49042	104	74	56	23	48	65	26.825	NA
2R:19958527-19960226:+	FBgn0034971	19959162	segment	635	1	1913	128	158	114	11	16	20	43.6	0.709333333333333
2R:19958527-19960226:+	FBgn0034971	19960226	threess	1064	2	847	46	48	34	11	16	20	13.7625	NA
3L:16860046-16877017:+	FBgn0261565	16874668	segment	14622	1	40919	1	2	1	15	13	14	2.34296875	1.566
3L:16860046-16877017:+	FBgn0261565	16877017	threess	2349	2	38568	2	1	1	15	13	14	2.128125	NA
X:22234274-22267885:+	FBgn0259677	22258566	segment	24292	1	28811	20	14	15	0	0	0	NA	6.21266666666667
X:22234274-22267885:+	FBgn0259677	22260569	segment	2003	2	26808	2	3	0	0	0	0	NA	4.87733333333333
X:22234274-22267885:+	FBgn0259677	22267885	threess	7316	3	19490	1	0	1	0	0	0	NA	NA
3R:14261512-14275956:-	FBgn0004652	14273526	segment	2430	1	33531	5	1	1	0	4	15	8.20625	8.00933333333333
3R:14261512-14275956:-	FBgn0004652	14261512	threess	12014	2	21517	36	16	16	0	4	15	22.4625	NA
2R:12593784-12603658:-	FBgn0050463	12602214	segment	1444	1	41474	0	0	0	0	0	0	NA	5.62
2R:12593784-12603658:-	FBgn0050463	12593784	threess	8430	2	33044	0	0	0	0	0	0	NA	NA
3L:7891954-7894714:-	FBgn0003041	7894553	segment	161	1	5344	31	24	17	32	80	121	2.38515625	1.73266666666667
3L:7891954-7894714:-	FBgn0003041	7891954	threess	2599	2	2745	57	36	11	27	75	116	2.353515625	NA
3R:19549380-19554387:+	FBgn0039109	19553732	segment	4352	1	3489	84	78	37	69	257	357	2.059765625	0.436666666666667
3R:19549380-19554387:+	FBgn0039109	19554387	threess	655	2	2832	153	173	124	69	257	357	4.0484375	NA
2L:19134276-19145792:+	FBgn0010300	19139833	segment	5557	1	39925	60	60	49	98	111	121	9.5015625	3.97266666666667
2L:19134276-19145792:+	FBgn0010300	19145792	threess	5959	2	33964	1	5	3	98	111	121	0.6279296875	NA
3L:17558825-17590559:-	FBgn0000567	17578507	segment	12052	1	26735	1	1	1	0	0	0	NA	13.1213333333333
3L:17558825-17590559:-	FBgn0000567	17566067	segment	12440	2	14295	14	14	11	0	0	0	NA	4.828
3L:17558825-17590559:-	FBgn0000567	17558825	threess	7242	3	7053	0	0	0	0	0	0	NA	NA
3R:1131575-1133665:-	FBgn0013576	1132892	segment	773	1	37054	46	49	54	1	4	43	41.875	0.878
3R:1131575-1133665:-	FBgn0013576	1131575	threess	1317	2	35737	46	92	93	1	4	43	61.1	NA
3L:16624530-16639909:-	FBgn0000017	16633032	segment	6877	1	24066	31	13	9	59	106	125	2.8765625	5.668
3L:16624530-16639909:-	FBgn0000017	16624530	threess	8502	2	15564	17	4	0	59	106	125	0.9658203125	NA
X:7584029-7598810:-	FBgn0029504	7595947	segment	2863	1	19576	34	20	23	18	27	31	10.41875	7.94533333333333
X:7584029-7598810:-	FBgn0029504	7584029	threess	11918	2	7658	11	13	3	18	27	31	2.55859375	NA
3L:10511406-10561227:+	FBgn0052062	10522778	segment	11372	1	64334	8	5	1	0	1	1	54.975	25.6326666666667
3L:10511406-10561227:+	FBgn0052062	10561227	threess	38449	2	25883	0	0	0	0	1	1	NA	NA
2L:12727116-12737396:+	FBgn0032456	12730842	segment	3726	1	13965	43	45	17	15	24	49	8.1640625	4.36933333333333
2L:12727116-12737396:+	FBgn0032456	12737396	threess	6554	2	7409	35	39	10	15	24	49	5.025	NA
2L:18857403-18858951:-	FBgn0032721	18858519	segment	432	1	3393	14	13	11	4	0	4	26.275	0.744
2L:18857403-18858951:-	FBgn0032721	18857403	threess	1116	2	2277	20	16	15	4	0	4	33.2	NA
3L:236427-239054:-	FBgn0000541	236906	segment	2148	1	2980	46	38	20	10	38	29	6.7203125	0.319333333333333
3L:236427-239054:-	FBgn0000541	236862	segment	44	2	2936	51	27	13	10	38	29	4.89453125	0.29
3L:236427-239054:-	FBgn0000541	236755	segment	107	3	2829	33	28	6	10	38	29	3.4078125	0.218666666666667
3L:236427-239054:-	FBgn0000541	236427	threess	328	4	2501	37	41	13	8	36	27	5.465625	NA
X:13114179-13119016:-	FBgn0004456	13118497	segment	519	1	10055	11	9	3	17	41	49	2.092578125	2.87866666666667
X:13114179-13119016:-	FBgn0004456	13114179	threess	4318	2	5737	12	10	7	17	41	49	2.180859375	NA
3L:19719973-19773139:-	FBgn0261360	19750009	segment	23130	1	37382	39	36	6	46	89	77	6.21875	20.024
3L:19719973-19773139:-	FBgn0261360	19719973	threess	30036	2	7346	13	6	3	42	85	73	0.9931640625	NA
2L:7474505-7476978:-	FBgn0260486	7476905	segment	73	1	4392	25	20	12	27	61	50	2.812109375	1.6
2L:7474505-7476978:-	FBgn0260486	7474505	threess	2400	2	1992	36	17	13	18	52	41	3.125	NA
2L:9167438-9191613:+	FBgn0041092	9172554	segment	5116	1	77657	6	3	2	33	38	35	3.95859375	12.706
2L:9167438-9191613:+	FBgn0041092	9191613	threess	19059	2	58596	20	11	8	33	38	35	9.0671875	NA
2R:1104940-1129400:-	FBgn0053554	1124486	segment	4914	1	59016	15	9	3	137	170	201	1.7859375	13.0306666666667
2R:1104940-1129400:-	FBgn0053554	1122281	segment	2205	2	56811	6	4	2	137	170	201	0.8015625	11.5606666666667
2R:1104940-1129400:-	FBgn0053554	1104940	threess	17341	3	39470	11	8	8	132	165	196	1.3640625	NA
2L:21775446-21795245:-	FBgn0051612	21790822	segment	4423	1	28508	25	13	6	12	13	8	14.034375	10.2506666666667
2L:21775446-21795245:-	FBgn0051612	21775446	threess	15376	2	13132	12	2	5	11	12	7	6.0171875	NA
3L:8333599-8336064:+	FBgn0011762	8334246	segment	647	1	3258	43	32	31	0	6	2	91.5	1.212
3L:8333599-8336064:+	FBgn0011762	8336064	threess	1818	2	1438	0	3	4	0	6	2	NA	NA
3R:4635389-4638731:-	FBgn0037635	4638675	segment	56	1	5274	5	7	5	0	1	0	383.9	2.19066666666667
3R:4635389-4638731:-	FBgn0037635	4635389	threess	3286	2	1988	0	1	1	0	1	0	NA	NA
3L:3151372-3152453:+	FBgn0263108	3152454	segment	1082	1	5954	15	11	6	93	122	124	0.8103515625	0.000666666666666667
3L:3151372-3152453:+	FBgn0263108	3152453	threess	1	2	5953	15	11	6	17	46	48	2.20703125	NA
3R:7825161-7826929:+	FBgn0260746	7825486	segment	325	1	3752	1	0	1	1	1	2	2.990625	0.962
3R:7825161-7826929:+	FBgn0260746	7826929	threess	1443	2	2307	0	0	0	0	0	1	NA	NA
X:12494474-12497041:+	FBgn0052654	12495615	segment	1141	1	8328	32	9	7	24	45	59	2.571875	0.950666666666667
X:12494474-12497041:+	FBgn0052654	12497041	threess	1426	2	6900	6	9	3	23	44	58	1.3126953125	NA
2L:19528369-19530268:-	FBgn0032801	19528996	segment	1272	1	2086	68	66	57	6	6	5	79.3	0.418
2L:19528369-19530268:-	FBgn0032801	19528369	threess	627	2	1459	14	29	41	1	1	0	1228.7	NA
2R:9873600-9875877:-	FBgn0020620	9874976	segment	901	1	2656	35	29	12	11	28	41	4.17265625	0.917333333333333
2R:9873600-9875877:-	FBgn0020620	9873600	threess	1376	2	1280	41	25	14	5	22	35	4.725	NA
2R:5006552-5009239:+	FBgn0003612	5007257	segment	705	1	2248	46	42	48	0	0	26	18.675	1.32133333333333
2R:5006552-5009239:+	FBgn0003612	5009239	threess	1982	2	264	10	1	4	0	0	26	4.371875	NA
2R:5302866-5304148:+	FBgn0041087	5303906	segment	1040	1	1445	2	5	3	6	13	22	1.7384765625	0.161333333333333
2R:5302866-5304148:+	FBgn0041087	5304148	threess	242	2	1201	3	2	1	5	12	21	1.0689453125	NA
2L:8174698-8176571:+	FBgn0264953	8175994	segment	1296	1	14143	41	19	4	117	152	155	1.53203125	0.384666666666667
2L:8174698-8176571:+	FBgn0264953	8176571	threess	577	2	13564	40	25	15	27	62	65	4.58046875	NA
3R:25015-27563:+	FBgn0037215	25084	segment	69	1	5210	30	32	18	20	53	97	3.31796875	1.65266666666667
3R:25015-27563:+	FBgn0037215	27563	threess	2479	2	2729	49	51	26	18	51	95	4.0078125	NA
2R:19957765-19959512:+	FBgn0034971	19958290	segment	525	1	2785	96	120	77	228	222	249	3.1109375	0.816
2R:19957765-19959512:+	FBgn0034971	19959513	segment	1223	2	1562	83	104	77	161	155	182	3.87578125	0.000666666666666667
2R:19957765-19959512:+	FBgn0034971	19959512	threess	1	3	1561	83	105	77	48	42	69	9.896875	NA
2L:22354969-22363428:+	FBgn0039972	22363154	segment	8185	1	5642	182	100	67	264	283	422	2.475	0.182666666666667
2L:22354969-22363428:+	FBgn0039972	22363428	threess	274	2	5366	212	133	87	96	115	254	5.103125	NA
3L:8515418-8516500:-	FBgn0035906	8516321	segment	179	1	1792	25	31	29	30	30	32	7.303125	0.602
3L:8515418-8516500:-	FBgn0035906	8515418	threess	903	2	889	19	14	12	0	0	2	49.45	NA
2L:16680276-16690900:+	FBgn0261278	16684497	segment	4221	1	15429	45	17	16	120	212	274	1.693359375	4.26866666666667
2L:16680276-16690900:+	FBgn0261278	16690900	threess	6403	2	9024	5	10	1	113	205	267	0.30244140625	NA
4:488620-489781:+	FBgn0262731	488681	segment	61	1	3421	186	159	165	48	45	99	15.0625	0.733333333333333
4:488620-489781:+	FBgn0262731	489781	threess	1100	2	2319	85	78	65	37	34	88	7.68125	NA
X:3215250-3226473:+	FBgn0000479	3219959	segment	4709	1	17841	0	1	0	1	1	2	2.559375	4.34266666666667
X:3215250-3226473:+	FBgn0000479	3226473	threess	6514	2	11325	0	0	1	0	0	1	NA	NA
3L:15301935-15304056:+	FBgn0036493	15302020	segment	85	1	2275	12	18	3	25	30	40	1.900390625	1.35733333333333
3L:15301935-15304056:+	FBgn0036493	15304056	threess	2036	2	237	20	23	20	10	15	25	7.021875	NA
3L:20344830-20345905:+	FBgn0036974	20345906	segment	1076	1	1067	47	43	22	228	261	343	0.870703125	0.000666666666666667
3L:20344830-20345905:+	FBgn0036974	20345905	threess	1	2	1066	47	43	24	43	76	158	2.34453125	NA
2L:20343947-20345523:+	FBgn0003475	20344654	segment	707	1	3732	78	89	54	43	45	44	10.98125	0.579333333333333
2L:20343947-20345523:+	FBgn0003475	20345523	threess	869	2	2861	19	16	11	0	2	1	77.1	NA
2R:17052548-17054234:-	FBgn0034598	17053379	segment	855	1	4161	35	36	33	50	85	120	3.050390625	0.554
2R:17052548-17054234:-	FBgn0034598	17052548	threess	831	2	3330	74	50	34	31	66	101	4.215625	NA
3L:20522855-20531997:-	FBgn0037012	20527749	segment	4248	1	6677	2	6	1	5	6	7	3.2046875	3.26266666666667
3L:20522855-20531997:-	FBgn0037012	20522855	threess	4894	2	1783	1	1	1	5	6	7	1.2595703125	NA
3R:4869361-4874878:-	FBgn0010222	4873874	segment	1004	1	5644	39	17	8	28	39	64	2.753125	3.00866666666667
3R:4869361-4874878:-	FBgn0010222	4869361	threess	4513	2	1131	29	29	29	27	38	63	4.3390625	NA
X:6766954-6770373:+	FBgn0263993	6770374	segment	3420	1	5239	18	11	16	50	62	52	2.462109375	0.000666666666666667
X:6766954-6770373:+	FBgn0263993	6770373	threess	1	2	5238	20	15	18	22	34	24	5.9046875	NA
3R:18239999-18243829:+	FBgn0261279	18240103	segment	104	1	4670	55	50	29	4	23	39	8.815625	2.484
3R:18239999-18243829:+	FBgn0261279	18243829	threess	3726	2	942	3	6	4	4	23	39	1.5283203125	NA
2R:9066518-9072281:-	FBgn0033802	9071685	segment	596	1	8086	24	16	9	2	11	14	8.728125	3.44466666666667
2R:9066518-9072281:-	FBgn0033802	9066518	threess	5167	2	2919	4	15	7	1	10	13	6.2078125	NA
3R:252722-254696:-	FBgn0037248	254345	segment	351	1	6140	94	69	43	231	318	396	1.746484375	1.082
3R:252722-254696:-	FBgn0037248	252722	threess	1623	2	4517	148	126	65	77	164	242	3.9921875	NA
X:18409715-18411842:+	FBgn0027087	18411500	segment	1785	1	2978	11	11	7	103	152	210	0.5064453125	0.228
X:18409715-18411842:+	FBgn0027087	18411842	threess	342	2	2634	41	26	32	85	134	192	1.723828125	NA
3R:22548836-22549888:-	FBgn0039451	22548922	segment	966	1	3353	38	46	22	6	57	99	3.79765625	0.0573333333333333
3R:22548836-22549888:-	FBgn0039451	22548836	threess	86	2	3267	12	19	11	6	57	99	2.278515625	NA
3R:25599543-25617113:+	FBgn0001297	25599635	segment	92	1	20200	397	230	139	50	109	166	16	11.652
3R:25599543-25617113:+	FBgn0001297	25617113	threess	17478	2	2720	521	479	436	37	96	153	23.6625	NA
2R:7278686-7284398:-	FBgn0082585	7280538	segment	3860	1	8290	6	4	2	15	29	60	1.315234375	1.23466666666667
2R:7278686-7284398:-	FBgn0082585	7278686	threess	1852	2	6438	10	8	2	15	29	60	1.733203125	NA
2L:21719643-21725066:+	FBgn0051619	21720122	segment	479	1	8929	32	38	17	7	17	16	12.584375	3.296
2L:21719643-21725066:+	FBgn0051619	21725066	threess	4944	2	3983	34	35	20	3	13	12	15.15	NA
4:467861-470548:+	FBgn0016126	470549	segment	2688	1	4024	49	55	20	114	163	227	1.723828125	0.000666666666666667
4:467861-470548:+	FBgn0016126	470548	threess	1	2	4023	68	63	23	41	90	154	3.071875	NA
2L:6083740-6092993:+	FBgn0266450	6084188	segment	448	1	12310	71	57	23	82	105	111	4.1671875	5.87
2L:6083740-6092993:+	FBgn0266450	6092993	threess	8805	2	3503	12	6	4	78	101	107	0.57177734375	NA
4:536257-542097:+	FBgn0004607	539304	segment	3047	1	22196	230	146	74	120	198	211	8.2359375	1.862
4:536257-542097:+	FBgn0004607	542097	threess	2793	2	19401	136	83	32	106	184	197	5.0765625	NA
2R:19810552-19811937:+	FBgn0261794	19810862	segment	310	1	1727	52	40	43	118	119	130	2.74375	0.716666666666667
2R:19810552-19811937:+	FBgn0261794	19811524	segment	662	2	1065	86	63	32	118	119	130	2.70078125	0.275333333333333
2R:19810552-19811937:+	FBgn0261794	19811937	threess	413	3	650	78	60	29	0	1	12	21.4125	NA
2RHet:1265686-1292103:-	FBgn0058263	1286571	segment	5532	1	21166	2	0	0	0	0	0	NA	13.9233333333333
2RHet:1265686-1292103:-	FBgn0058263	1265686	threess	20885	2	281	0	0	0	0	0	0	NA	NA
3R:19608110-19615648:+	FBgn0015513	19613698	segment	5588	1	13658	114	67	27	441	626	604	1.3830078125	1.3
3R:19608110-19615648:+	FBgn0015513	19615648	threess	1950	2	11706	65	54	37	426	611	589	1.10546875	NA
2R:19758403-19762446:+	FBgn0011236	19762224	segment	3821	1	2741	48	32	18	15	148	243	1.930078125	0.148
2R:19758403-19762446:+	FBgn0011236	19762446	threess	222	2	2517	16	34	28	15	148	243	1.81171875	NA
2L:22737579-22741700:+	FBgn0041004	22741701	segment	4122	1	5572	63	56	27	129	144	207	2.23984375	0.000666666666666667
2L:22737579-22741700:+	FBgn0041004	22741700	threess	1	2	5571	65	56	31	36	51	114	4.56328125	NA
2R:10064196-10065364:+	FBgn0000289	10065365	segment	1169	1	4978	163	166	157	18	24	20	58.6	0.000666666666666667
2R:10064196-10065364:+	FBgn0000289	10065364	threess	1	2	4977	160	166	155	5	11	7	155.9	NA
2L:18677472-18678837:+	FBgn0086909	18677899	segment	427	1	5816	31	18	11	18	32	34	4.2078125	0.625333333333333
2L:18677472-18678837:+	FBgn0086909	18678837	threess	938	2	4876	47	24	23	18	32	34	6.5796875	NA
3R:4898751-4905466:-	FBgn0003165	4904042	segment	1424	1	11977	105	51	20	33	81	88	5.24296875	3.52733333333333
3R:4898751-4905466:-	FBgn0003165	4898751	threess	5291	2	6686	17	11	8	32	80	87	1.63046875	NA
2R:17213152-17214922:+	FBgn0020306	17213694	segment	542	1	15658	74	47	29	33	84	94	6.19375	0.818666666666667
2R:17213152-17214922:+	FBgn0020306	17214922	threess	1228	2	14428	47	31	31	32	83	93	5.26640625	NA
2L:9156594-9161129:+	FBgn0052982	9161130	segment	4536	1	2591	9	0	1	21	31	38	0.594140625	0.000666666666666667
2L:9156594-9161129:+	FBgn0052982	9161129	threess	1	2	2590	4	0	1	4	14	21	0.9861328125	NA
2L:13274376-13276245:+	FBgn0264894	13274651	segment	275	1	9392	1	5	2	2	3	3	7.803125	1.06266666666667
2L:13274376-13276245:+	FBgn0264894	13274690	segment	39	2	9353	1	2	4	2	3	3	9.675	1.03666666666667
2L:13274376-13276245:+	FBgn0264894	13276245	threess	1555	3	7796	4	1	1	0	1	1	10.575	NA
3L:17847807-17849745:-	FBgn0036764	17849225	segment	520	1	3501	70	49	33	45	86	91	3.9953125	0.945333333333333
3L:17847807-17849745:-	FBgn0036764	17847807	threess	1418	2	2083	18	20	7	45	86	91	1.28359375	NA
3R:22424434-22426967:+	FBgn0263289	22426968	segment	2534	1	2805	9	14	4	0	3	11	6.165625	0.000666666666666667
3R:22424434-22426967:+	FBgn0263289	22426967	threess	1	2	2804	0	7	1	0	3	11	NA	NA
3R:7642479-7643727:-	FBgn0259139	7643681	segment	46	1	2753	143	185	107	7	38	57	17.08125	0.801333333333333
3R:7642479-7643727:-	FBgn0259139	7642479	threess	1202	2	1551	33	40	9	4	35	54	3.378125	NA
3R:23751715-23754951:+	FBgn0027579	23753252	segment	1537	1	5547	20	21	2	13	19	30	3.2015625	1.13266666666667
3R:23751715-23754951:+	FBgn0027579	23754951	threess	1699	2	3846	28	15	9	7	13	24	5.1171875	NA
2R:17540068-17542278:+	FBgn0034644	17541147	segment	1079	1	4293	19	27	24	1	5	14	17.1	0.754
2R:17540068-17542278:+	FBgn0034644	17542278	threess	1131	2	3160	31	32	15	1	5	14	11.83125	NA
3R:14079177-14081038:-	FBgn0263757	14080813	segment	225	1	2248	56	80	96	9	8	6	100.3	1.09066666666667
3R:14079177-14081038:-	FBgn0263757	14079177	threess	1636	2	612	9	24	23	9	8	6	25.025	NA
3R:8835492-8836853:-	FBgn0038110	8836690	segment	163	1	2584	114	87	100	15	61	108	8.615625	0.798666666666667
3R:8835492-8836853:-	FBgn0038110	8835492	threess	1198	2	1386	27	31	25	15	61	108	2.86171875	NA
2R:8229287-8232025:-	FBgn0033717	8229424	segment	2601	1	2309	11	5	2	92	147	190	0.30087890625	0.0913333333333333
2R:8229287-8232025:-	FBgn0033717	8229287	threess	137	2	2172	18	21	30	92	147	190	1.290234375	NA
2L:14229536-14233647:-	FBgn0016930	14233578	segment	69	1	49100	26	23	18	35	30	26	15.190625	2.69466666666667
2L:14229536-14233647:-	FBgn0016930	14229536	threess	4042	2	45058	8	6	0	35	30	26	3.046875	NA
2L:6329697-6330769:+	FBgn0265778	6330122	segment	425	1	2667	8	7	5	18	29	29	1.83203125	0.431333333333333
2L:6329697-6330769:+	FBgn0265778	6330769	threess	647	2	2018	12	11	4	3	14	14	3.7921875	NA
2L:19793402-19794582:-	FBgn0004811	19794308	segment	274	1	1535	49	68	110	21	27	39	20.0625	0.604
2L:19793402-19794582:-	FBgn0004811	19793402	threess	906	2	629	23	10	19	20	26	38	3.9	NA
X:1531367-1548423:+	FBgn0000210	1541397	segment	10030	1	17505	6	2	1	2	5	6	5.34375	4.684
X:1531367-1548423:+	FBgn0000210	1548423	threess	7026	2	10477	7	4	3	1	4	5	8.434375	NA
3R:9468931-9471474:-	FBgn0263396	9470292	segment	1182	1	9708	274	292	184	479	742	1047	3.0390625	0.907333333333333
3R:9468931-9471474:-	FBgn0263396	9468931	threess	1361	2	8347	84	89	58	434	697	1002	1.128125	NA
3R:11234911-11237841:+	FBgn0041188	11235555	segment	644	1	7444	85	57	46	13	32	28	15.5	1.524
3R:11234911-11237841:+	FBgn0041188	11237841	threess	2286	2	5156	33	11	7	13	32	28	3.39921875	NA
X:2035639-2037023:+	FBgn0023507	2036987	segment	1348	1	1983	11	3	12	7	16	17	4.7078125	0.024
X:2035639-2037023:+	FBgn0023507	2037023	threess	36	2	1945	4	7	8	7	16	17	3.809375	NA
X:21860096-21867999:+	FBgn0031187	21864549	segment	4453	1	7433	24	24	16	9	15	31	7.28125	2.3
X:21860096-21867999:+	FBgn0031187	21867999	threess	3450	2	3981	16	23	3	9	15	31	3.41875	NA
X:8990008-8991387:-	FBgn0030087	8991337	segment	50	1	3692	20	27	25	7	3	9	24.4125	0.886
X:8990008-8991387:-	FBgn0030087	8990008	threess	1329	2	2363	6	8	9	7	3	9	9.253125	NA
3L:2429429-2434624:+	FBgn0266696	2429601	segment	172	1	69625	32	22	19	33	37	32	18.56875	3.34866666666667
3L:2429429-2434624:+	FBgn0266696	2434624	threess	5023	2	64600	23	11	2	27	31	26	9.365625	NA
3R:16792335-16794112:+	FBgn0002921	16792829	segment	494	1	9132	34	60	41	237	237	238	2.0078125	0.856666666666667
3R:16792335-16794112:+	FBgn0002921	16794113	segment	1284	2	7848	11	12	7	0	0	1	76.3	0.000666666666666667
3R:16792335-16794112:+	FBgn0002921	16794112	threess	1	3	7847	11	12	8	0	0	1	86.5	NA
3R:20702856-20704777:+	FBgn0039241	20703193	segment	337	1	4007	95	73	74	23	205	298	3.34375	1.056
3R:20702856-20704777:+	FBgn0039241	20704777	threess	1584	2	2421	68	60	38	20	202	295	2.303125	NA
3R:19453182-19460999:-	FBgn0051145	19457908	segment	3091	1	26435	130	98	50	82	81	80	12.48125	3.15066666666667
3R:19453182-19460999:-	FBgn0051145	19453182	threess	4726	2	21709	4	0	0	2	1	0	NA	NA
3L:20764964-20766892:+	FBgn0016696	20766215	segment	1251	1	3816	92	116	89	9	10	17	43.75	0.451333333333333
3L:20764964-20766892:+	FBgn0016696	20766892	threess	677	2	3137	36	44	39	9	10	17	19.5	NA
3L:22766816-22770209:+	FBgn0052451	22768074	segment	1258	1	12657	75	52	65	14	21	28	23.875	1.42333333333333
3L:22766816-22770209:+	FBgn0052451	22770209	threess	2135	2	10520	22	21	12	13	20	27	6.715625	NA
3L:3071189-3073079:+	FBgn0035397	3071256	segment	67	1	19150	80	62	60	100	116	173	6.0484375	1.21533333333333
3L:3071189-3073079:+	FBgn0035397	3073079	threess	1823	2	17325	31	17	15	96	112	169	2.18203125	NA
3R:13503900-13507816:-	FBgn0038535	13507736	segment	80	1	8282	44	50	73	0	1	1	563.1	2.55733333333333
3R:13503900-13507816:-	FBgn0038535	13503900	threess	3836	2	4446	68	67	43	0	1	1	332.7	NA
3R:4839214-4840589:-	FBgn0037655	4840525	segment	64	1	4521	180	246	281	17	43	51	42.85	0.874
3R:4839214-4840589:-	FBgn0037655	4839214	threess	1311	2	3210	139	123	137	17	43	51	21.2	NA
3R:14243022-14256553:-	FBgn0004652	14252888	segment	3665	1	12893	10	19	11	0	1	8	22.7125	6.57733333333333
3R:14243022-14256553:-	FBgn0004652	14243022	threess	9866	2	3027	0	0	0	0	1	8	NA	NA
4:904267-906385:-	FBgn0025726	906313	segment	72	1	17863	52	39	17	31	64	69	6.07734375	1.364
4:904267-906385:-	FBgn0025726	904267	threess	2046	2	15817	132	111	82	30	63	68	15.9875	NA
2L:21618110-21623365:-	FBgn0032955	21623307	segment	58	1	9075	74	50	50	24	60	79	7.5875	3.46466666666667
2L:21618110-21623365:-	FBgn0032955	21618110	threess	5197	2	3878	37	24	38	21	57	76	4.58125	NA
3L:16057417-16059121:+	FBgn0005536	16058147	segment	730	1	16979	4	5	3	51	60	73	0.9388671875	0.649333333333333
3L:16057417-16059121:+	FBgn0005536	16059121	threess	974	2	16003	3	3	0	14	23	36	1.189453125	NA
3R:7773362-7774558:-	FBgn0037963	7773414	segment	1144	1	54180	58	41	22	5	7	18	49.55	0.0346666666666667
3R:7773362-7774558:-	FBgn0037963	7773362	threess	52	2	54128	56	48	29	3	5	16	68.7	NA
2L:110877-111905:+	FBgn0005278	111004	segment	127	1	3428	85	109	104	190	186	265	3.7453125	0.602
2L:110877-111905:+	FBgn0005278	111906	segment	902	2	2526	91	125	82	189	185	264	3.3359375	0.000666666666666667
2L:110877-111905:+	FBgn0005278	111905	threess	1	3	2525	96	135	88	61	57	136	7.0625	NA
2L:8226606-8227669:-	FBgn0032006	8227090	segment	579	1	6110	101	118	82	0	0	0	NA	0.322666666666667
2L:8226606-8227669:-	FBgn0032006	8226606	threess	484	2	5626	178	292	178	0	0	0	NA	NA
3R:20883626-20885929:+	FBgn0266719	20883684	segment	58	1	6386	10	13	14	21	36	59	2.820703125	1.49666666666667
3R:20883626-20885929:+	FBgn0266719	20885929	threess	2245	2	4139	14	16	6	21	36	59	2.147265625	NA
3L:15594395-15599757:+	FBgn0036518	15597935	segment	3540	1	4290	25	21	10	2	4	14	9.396875	1.21466666666667
3L:15594395-15599757:+	FBgn0036518	15599757	threess	1822	2	2466	68	50	8	1	3	13	8.475	NA
3R:25423195-25430230:+	FBgn0086361	25423900	segment	705	1	18979	39	51	41	5	7	5	81.7	4.22
3R:25423195-25430230:+	FBgn0086361	25430230	threess	6330	2	12647	0	0	0	1	3	1	0	NA
X:11592630-11594652:+	FBgn0011754	11594653	segment	2023	1	3774	7	7	1	5	8	16	2.653125	0.000666666666666667
X:11592630-11594652:+	FBgn0011754	11594652	threess	1	2	3773	3	5	2	0	3	11	4.43203125	NA
X:19645579-19650461:+	FBgn0031069	19645682	segment	103	1	7631	34	29	22	12	36	41	6.5203125	3.186
X:19645579-19650461:+	FBgn0031069	19650461	threess	4779	2	2850	10	10	6	12	36	41	2.010546875	NA
X:11561012-11562270:+	FBgn0004370	11561229	segment	217	1	10142	2	4	0	4	4	6	2.834375	0.694
X:11561012-11562270:+	FBgn0004370	11562270	threess	1041	2	9099	2	2	0	0	0	2	6.0046875	NA
2L:12727116-12729929:+	FBgn0032456	12728531	segment	1415	1	16276	61	40	37	23	29	61	10.34375	0.932
2L:12727116-12729929:+	FBgn0032456	12729929	threess	1398	2	14876	20	16	7	22	28	60	4.05546875	NA
